# Supplementary material for: Overexpression of ZePrx in Nicotiana tabacum Affects Lignin Biosynthesis Without Altering Redox Homeostasis
Source: Front Plant Sci. 2020 Jun 26;11:900. doi: 10.3389/fpls.2020.00900 (PMC7333733; doi:10.3389/fpls.2020.00900)
Supplement: Supplementary file 1 [file Table_1.XLSX]

## Sheet: p-value < 0.05
Feature_GID	Feature_TID	tomato_desc	TAIR10_desc	GO	pathways	pK_family	pK_desc	TF_family	TF	fc	fc (standard deviation)	p-value
Nitab4.5_0004063g0060	Nitab4.5_0004063g0060.1	Phosphoribosylanthranilate transferase (Fragment) IPR013583 Phosphoribosyltransferase C-terminal, plant	Calcium-dependent lipid-binding (CaLB domain) plant phosphoribosyltransferase family protein	GO:0005515	.	.	.	.	.	-1.06817	0.0121736	0.000324822
Nitab4.5_0000417g0150	Nitab4.5_0000417g0150.1	Peptide transporter-like protein IPR000109 TGF-beta receptor, type I_II extracellular region	ATNRT1:2, NTL1, NRT1:2: nitrate transporter 1:2	GO:0005215, GO:0006810, GO:0016020	Reactome:REACT_15518, Reactome:REACT_19419	.	.	.	.	-1.2284	0.0431455	0.000371019
ZePrx	ZePrx	.	.	.	.	.	.	.	.	3388.99	0.522197	0.000531925
Nitab4.5_0000783g0250	Nitab4.5_0000783g0250.1	Os03g0169000 protein (Fragment) IPR004348 Protein of unknown function DUF246, plant	O-fucosyltransferase family protein	.	KEGG:00514+2.4.1.221, UniPathway:UPA00378	.	.	.	.	-1.59668	0.104876	0.000634127
Nitab4.5_0000643g0200	Nitab4.5_0000643g0200.1	Pentatricopeptide repeat-containing protein IPR002885 Pentatricopeptide repeat	Pentatricopeptide repeat (PPR) superfamily protein	GO:0005515	.	.	.	.	.	1.14631	0.0293654	0.000777729
Nitab4.5_0002901g0060	Nitab4.5_0002901g0060.1	Transportin	ARM repeat superfamily protein	GO:0005488	.	.	.	.	.	1.19012	0.0474043	0.000886111
Nitab4.5_0000078g0410	Nitab4.5_0000078g0410.1	Unknown Protein IPR006525 Cystatin-related, plant	.	.	.	.	.	.	.	1.23124	0.057858	0.000892363
Nitab4.5_0000086g0130	Nitab4.5_0000086g0130.1	Uncharacterized basic helix-loop-helix protein At1g06150 IPR001092 Basic helix-loop-helix dimerisation region bHLH	.	GO:0046983	.	.	.	.	.	-1.16214	0.0424203	0.000931303
Nitab4.5_0002527g0060	Nitab4.5_0002527g0060.1	Calcium-transporting ATPase IPR005782 ATPase, P-type, calcium-transporting	ECA2, ATECA2: ER-type Ca2+-ATPase 2	GO:0006812, GO:0016021, GO:0019829, GO:0000166, GO:0046872	.	.	.	.	.	-1.07777	0.0180195	0.00093261
Nitab4.5_0001473g0010	Nitab4.5_0001473g0010.1	Glucose-repressible alcohol dehydrogenase transcriptional effector IPR005135 Endonuclease_exonuclease_phosphatase	DNAse I-like superfamily protein	.	.	.	.	.	.	1.08976	0.0206729	0.000960045
Nitab4.5_0003134g0140	Nitab4.5_0003134g0140.1	Pentatricopeptide repeat-containing protein IPR002885 Pentatricopeptide repeat	Pentatricopeptide repeat (PPR) superfamily protein	GO:0005515	.	.	.	.	.	1.40211	0.0633863	0.00113033
Nitab4.5_0003030g0050	Nitab4.5_0003030g0050.1	.	.	.	.	.	.	.	.	1.55316	0.125798	0.00113143
Nitab4.5_0000809g0050	Nitab4.5_0000809g0050.1	Plastid lipid-associated protein 3, chloroplastic IPR006843 PAP fibrillin	Plastid-lipid associated protein PAP / fibrillin family protein	GO:0005198, GO:0009507	.	.	.	.	.	1.17274	0.0307701	0.00115765
Nitab4.5_0000989g0090	Nitab4.5_0000989g0090.1	Peptidyl-prolyl cis-trans isomerase IPR001179 Peptidyl-prolyl cis-trans isomerase, FKBP-type	ATFKBP13, FKBP13: FK506-binding protein 13	GO:0006457	.	.	.	.	.	1.23949	0.0653792	0.00125733
Nitab4.5_0002964g0010	Nitab4.5_0002964g0010.1	Unknown Protein	.	.	.	.	.	.	.	-1.07575	0.0202142	0.00136368
Nitab4.5_0000564g0320	Nitab4.5_0000564g0320.1	Protein midA homolog, mitochondrial IPR003788 Protein of unknown function DUF185	Protein of unknown function (DUF185)	.	.	.	.	.	.	1.13998	0.0436717	0.00176143
Nitab4.5_0000146g0170	Nitab4.5_0000146g0170.1	Protease II (Oligopeptidase B) IPR002470 Peptidase S9A, prolyl oligopeptidase	Prolyl oligopeptidase family protein	GO:0004252, GO:0006508, GO:0008236	.	.	.	.	.	1.12814	0.040725	0.00178642
Nitab4.5_0000030g0600	Nitab4.5_0000030g0600.1	.	.	.	.	.	.	.	.	-1.52378	0.137445	0.00180578
Nitab4.5_0000305g0160	Nitab4.5_0000305g0160.1	Ubiquitin-conjugating enzyme E2 8 IPR000608 Ubiquitin-conjugating enzyme, E2	UBC28: ubiquitin-conjugating enzyme 28	GO:0016881	.	.	.	.	.	-1.13458	0.0415869	0.00199708
Nitab4.5_0002494g0040	Nitab4.5_0002494g0040.1	Os07g0202900 protein (Fragment) IPR019368 Ribosomal protein S23_S29, mitochondrial	mitochondrial 28S ribosomal protein S29-related	.	.	.	.	.	.	1.15532	0.0360508	0.00234817
Nitab4.5_0000504g0030	Nitab4.5_0000504g0030.1	Unknown Protein	.	.	.	.	.	.	.	-1.38712	0.105404	0.00235807
Nitab4.5_0000223g0360	Nitab4.5_0000223g0360.1	Alpha_beta hydrolase	alpha/beta-Hydrolases superfamily protein	.	.	.	.	.	.	1.21064	0.0698722	0.00239553
Nitab4.5_0000678g0040	Nitab4.5_0000678g0040.1	Serine_threonine kinase IPR002290 Serine_threonine protein kinase	NEK1: NIMA-related serine/threonine kinase 1	GO:0004672, GO:0005524, GO:0006468, GO:0016772	.	PPC:4.1.6	Unknown Function Kinase	.	.	-1.56418	0.160078	0.00242143
Nitab4.5_0000069g0070	Nitab4.5_0000069g0070.1	Pentatricopeptide repeat-containing protein IPR002885 Pentatricopeptide repeat	Tetratricopeptide repeat (TPR)-like superfamily protein	.	.	.	.	.	.	1.17358	0.0587351	0.00243864
Nitab4.5_0000071g0170	Nitab4.5_0000071g0170.1	Phenylalanine ammonia-lyase IPR005922 Phenylalanine ammonia-lyase	PAL1, ATPAL1: PHE ammonia lyase 1	GO:0003824, GO:0005737, GO:0006559, GO:0016841, , GO:0009058	KEGG:00360+4.3.1.24, KEGG:00940+4.3.1.24, MetaCyc:PWY-1121, MetaCyc:PWY-5883, MetaCyc:PWY-6444, MetaCyc:PWY-6457, UniPathway:UPA00713	.	.	.	.	-1.6378	0.165994	0.00243941
Nitab4.5_0001160g0050	Nitab4.5_0001160g0050.1	Transcription initiation factor TFIID subunit 6 IPR011442 Protein of unknown function DUF1546	TAFII59, TAF6, ATTAF6: TATA BOX ASSOCIATED FACTOR II 59	GO:0005634, GO:0051090	.	.	.	.	.	1.10301	0.0351282	0.00244881
Nitab4.5_0001644g0060	Nitab4.5_0001644g0060.1	Beta-glucosidase IPR001360 Glycoside hydrolase, family 1	BGLU44: B-S glucosidase 44	GO:0004553, GO:0005975, GO:0003824	.	.	.	.	.	1.4144	0.0725961	0.00247887
Nitab4.5_0000197g0050	Nitab4.5_0000197g0050.1	FIP1 IPR004182 GRAM	FIP1: FH interacting protein 1	.	.	.	.	.	.	-1.1489	0.0354344	0.00260852
Nitab4.5_0001756g0090	Nitab4.5_0001756g0090.1	Cathepsin B-like cysteine proteinase 3 IPR013128 Peptidase C1A, papain	XCP1: xylem cysteine peptidase 1	GO:0006508, GO:0008234	.	.	.	.	.	-1.48408	0.149327	0.00273492
Nitab4.5_0001168g0010	Nitab4.5_0001168g0010.1	Keratinocytes-associated protein 2 IPR018614 Protein of unknown function KRTCAP2	unknown protein similar to AT1G77350.2	.	.	.	.	.	.	1.08312	0.0287956	0.00277377
Nitab4.5_0002918g0050	Nitab4.5_0002918g0050.1	Protein phosphatase 2C IPR015655 Protein phosphatase 2C	Protein phosphatase 2C family protein	GO:0003824	.	.	.	.	.	1.63923	0.13354	0.00290598
Nitab4.5_0000868g0080	Nitab4.5_0000868g0080.1	Hydrolase alpha_beta fold family protein expressed IPR000073 Alpha_beta hydrolase fold-1	alpha/beta-Hydrolases superfamily protein	.	.	.	.	.	.	-1.9358	0.238091	0.00291779
Nitab4.5_0000416g0100	Nitab4.5_0000416g0100.1	FAD-dependent oxidoreductase family protein IPR006076 FAD dependent oxidoreductase	FAD-dependent oxidoreductase family protein	GO:0016491, GO:0055114	.	.	.	.	.	1.37056	0.0967467	0.00293931
Nitab4.5_0000219g0030	Nitab4.5_0000219g0030.1	Rab GDP dissociation inhibitor IPR000806 Rab GDI protein	ATGDI2, GDI2: RAB GDP dissociation inhibitor 2	GO:0005093, GO:0015031	Reactome:REACT_11044	.	.	.	.	-1.06566	0.0239098	0.00301254
Nitab4.5_0000144g0110	Nitab4.5_0000144g0110.1	Ran GTPase activating protein (Fragment) IPR003590 Leucine-rich repeat, ribonuclease inhibitor subtype	RANGAP2: RAN GTPase activating protein 2	.	.	.	.	.	.	1.11104	0.0350315	0.00309065
Nitab4.5_0000721g0180	Nitab4.5_0000721g0180.1	Mal d 1-associated protein	unknown protein similar to AT2G35900.1	.	.	.	.	.	.	-1.04957	0.0155083	0.00311122
Nitab4.5_0000340g0090	Nitab4.5_0000340g0090.1	NAC domain transcription factor protein	ANAC083, VNI2, NAC083: NAC domain containing protein 83	GO:0003677, GO:0006355	.	.	.	NAC	TF	-1.35531	0.113758	0.00311843
Nitab4.5_0000059g0220	Nitab4.5_0000059g0220.1	tRNA (Guanosine-2_apos-O)-methyltransferase IPR001537 tRNA_rRNA methyltransferase, SpoU	tRNA/rRNA methyltransferase (SpoU) family protein	GO:0003723, GO:0006396, GO:0008173	.	.	.	.	.	1.15069	0.0545627	0.00326557
Nitab4.5_0002196g0040	Nitab4.5_0002196g0040.1	Glucosidase 2 subunit beta	protein kinase C substrate, heavy chain-related	.	.	.	.	.	.	-1.31563	0.106196	0.00331569
Nitab4.5_0002354g0080	Nitab4.5_0002354g0080.1	Reticulon-like protein B22 IPR003388 Reticulon	Reticulon family protein	.	.	.	.	.	.	-1.56025	0.1734	0.00336725
Nitab4.5_0000017g0130	Nitab4.5_0000017g0130.1	Glycogen debranching enzyme IPR006589 Glycosyl hydrolase, family 13, subfamily, catalytic region	ATISA3, ISA3: isoamylase 3	GO:0003824, GO:0005975, GO:0043169	Reactome:REACT_474	.	.	.	.	1.39395	0.120676	0.00340583
Nitab4.5_0002632g0060	Nitab4.5_0002632g0060.1	Phosphoglycerate kinase IPR001576 Phosphoglycerate kinase	.	GO:0004618, GO:0006096, GO:0006400, GO:0008176	KEGG:00010+2.7.2.3, KEGG:00710+2.7.2.3, MetaCyc:PWY-1042, MetaCyc:PWY-5484, MetaCyc:PWY-6886, MetaCyc:PWY-6901, MetaCyc:PWY-7003, UniPathway:UPA00109, UniPathway:UPA00989	.	.	.	.	1.16818	0.0537029	0.00368346
Nitab4.5_0000799g0080	Nitab4.5_0000799g0080.1	Aquaporin IPR000425 Major intrinsic protein	NIP5;1, NLM6, NLM8: NOD26-like intrinsic protein 5;1	GO:0005215, GO:0006810, GO:0016020	.	.	.	.	.	-1.58074	0.13268	0.00378328
Nitab4.5_0001492g0080	Nitab4.5_0001492g0080.1	Receptor like kinase, RLK	Protein kinase family protein with leucine-rich repeat domain	GO:0016772, GO:0005515, GO:0005524	.	.	.	.	.	-1.34104	0.118199	0.00381854
Nitab4.5_0001879g0070	Nitab4.5_0001879g0070.1	Pentatricopeptide repeat-containing protein IPR002885 Pentatricopeptide repeat	CRR2: Tetratricopeptide repeat (TPR)-like superfamily protein	GO:0005515	.	.	.	.	.	1.2132	0.0697542	0.00384791
Nitab4.5_0000652g0210	Nitab4.5_0000652g0210.1	Laccase 1a IPR017761 Laccase	IRX12, LAC4, ATLMCO4, LMCO4: Laccase/Diphenol oxidase family protein	GO:0005507, GO:0016491, GO:0055114, GO:0046274, GO:0048046, GO:0052716	.	.	.	.	.	-1.69973	0.198491	0.00386754
Nitab4.5_0000524g0090	Nitab4.5_0000524g0090.1	FolD bifunctional protein IPR000672 Tetrahydrofolate dehydrogenase_cyclohydrolase	Amino acid dehydrogenase family protein	GO:0003824, GO:0004488, GO:0009396, GO:0055114	KEGG:00670+1.5.1.5+3.5.4.9, KEGG:00720+1.5.1.5+3.5.4.9, MetaCyc:PWY-1722, MetaCyc:PWY-2201, MetaCyc:PWY-3841, MetaCyc:PWY-5030, MetaCyc:PWY-5497, MetaCyc:PWY-6613, UniPathway:UPA00193	.	.	.	.	1.2375	0.0608749	0.00402154
Nitab4.5_0001227g0040	Nitab4.5_0001227g0040.1	PHD finger family protein IPR019787 Zinc finger, PHD-finger	AL1: alfin-like 1	GO:0005515, GO:0006355, GO:0042393, GO:0008270	.	.	.	Alfin-like	TF	1.13811	0.0548362	0.00414966
Nitab4.5_0001955g0170	Nitab4.5_0001955g0170.1	E6-2 protein kinase	unknown protein similar to AT1G28400.1	.	.	.	.	.	.	-1.49141	0.111042	0.00416446
Nitab4.5_0001770g0160	Nitab4.5_0001770g0160.1	Secretory carrier-associated membrane protein 2 IPR007273 SCAMP	SCAMP family protein	GO:0015031, GO:0016021	.	.	.	.	.	1.25331	0.0955077	0.00432568
Nitab4.5_0001542g0090	Nitab4.5_0001542g0090.1	Unknown Protein	Expressed protein	.	.	.	.	.	.	1.13564	0.0544004	0.00433772
Nitab4.5_0001259g0020	Nitab4.5_0001259g0020.1	.	.	.	.	.	.	.	.	-1.36565	0.133886	0.00436984
Nitab4.5_0000602g0110	Nitab4.5_0000602g0110.1	Kinase-START 1 (Fragment) IPR009769 Protein of unknown function DUF1336	Pleckstrin homology (PH) and lipid-binding START domains-containing protein	GO:0005515, GO:0005543, GO:0008289	.	.	.	.	.	-1.14793	0.049164	0.00459704
Nitab4.5_0000332g0170	Nitab4.5_0000332g0170.1	Pentatricopeptide repeat-containing protein IPR002885 Pentatricopeptide repeat	.	.	.	.	.	.	.	1.3216	0.110168	0.00463911
Nitab4.5_0003505g0020	Nitab4.5_0003505g0020.1	60S ribosomal protein L6 IPR000915 Ribosomal protein L6E	Ribosomal protein L6 family protein	GO:0003735, GO:0005622, GO:0005840, GO:0006412	.	.	.	.	.	1.3005	0.0806159	0.00465363
Nitab4.5_0000683g0100	Nitab4.5_0000683g0100.1	Os03g0291800 protein (Fragment) IPR004253 Protein of unknown function DUF231, plant	ESK1, TBL29: Plant protein of unknown function (DUF828)	.	.	.	.	.	.	-1.61186	0.187065	0.00473036
Nitab4.5_0000283g0220	Nitab4.5_0000283g0220.1	Chalcone synthase family protein IPR011141 Polyketide synthase, type III	LAP5: Chalcone and stilbene synthase family protein	GO:0003824, GO:0009116, GO:0008152, GO:0009058, GO:0016746	.	.	.	.	.	1.31393	0.0914499	0.00473367
Nitab4.5_0002811g0030	Nitab4.5_0002811g0030.1	Cysteine synthase IPR005859 Cysteine synthase A	ATCYSC1, ARATH;BSAS3;1, CYSC1: cysteine synthase C1	GO:0004124, GO:0006535	KEGG:00270+2.5.1.47, KEGG:00920+2.5.1.47, MetaCyc:PWY-6936, UniPathway:UPA00136	.	.	.	.	-1.22713	0.0747478	0.00486902
Hyg_resistance_pGREEN179	Hyg_resistance_pGREEN179	.	.	.	.	.	.	.	.	-4.88384	0.436348	0.00488748
Nitab4.5_0000175g0080	Nitab4.5_0000175g0080.1	.	.	.	.	.	.	.	.	-1.16442	0.0666138	0.005008
Nitab4.5_0000194g0130	Nitab4.5_0000194g0130.1	Unknown Protein	.	.	.	.	.	.	.	-1.28279	0.105294	0.00507246
Nitab4.5_0001348g0170	Nitab4.5_0001348g0170.1	Pentatricopeptide repeat-containing protein IPR002885 Pentatricopeptide repeat	Pentatricopeptide repeat (PPR) superfamily protein	GO:0005515	.	.	.	.	.	1.0621	0.0226856	0.00508006
Nitab4.5_0000051g0220	Nitab4.5_0000051g0220.1	CAA30371.1 protein (Fragment)	unknown protein similar to AT1G21830.1	.	.	.	.	.	.	-1.15844	0.0660976	0.00515798
Nitab4.5_0005440g0050	Nitab4.5_0005440g0050.1	tRNA dimethylallyltransferase IPR002627 tRNA isopentenyltransferase	ATIPT9, IPT9: isopentenyltransferase 9	GO:0008033, GO:0005524	KEGG:00908+2.5.1.75, MetaCyc:PWY-2781	.	.	.	.	1.22686	0.0898456	0.00521809
Nitab4.5_0005901g0010	Nitab4.5_0005901g0010.1	Cytochrome P450	ATC4H, C4H, CYP73A5, REF3: cinnamate-4-hydroxylase	GO:0005506, GO:0016705, GO:0020037, GO:0055114	Reactome:REACT_13433	.	.	.	.	-1.51139	0.186739	0.00523512
Nitab4.5_0002692g0020	Nitab4.5_0002692g0020.1	Shugoshin-1	.	GO:0000775, GO:0005634, GO:0045132	.	.	.	.	.	1.0534	0.0176496	0.00536031
Nitab4.5_0003656g0070	Nitab4.5_0003656g0070.1	Glycosyltransferase IPR002495 Glycosyl transferase, family 8	GAUT8, QUA1: Nucleotide-diphospho-sugar transferases superfamily protein	GO:0016757	.	.	.	.	.	1.18949	0.0745898	0.00542683
Nitab4.5_0000868g0070	Nitab4.5_0000868g0070.1	Hydrolase alpha_beta fold family protein expressed IPR000073 Alpha_beta hydrolase fold-1	alpha/beta-Hydrolases superfamily protein	.	.	.	.	.	.	-1.30443	0.0709513	0.0055003
Nitab4.5_0000042g0050	Nitab4.5_0000042g0050.1	Telomere binding protein IPR001005 SANT, DNA-binding	TBP1, ATBP-1, ATBP1, ATTBP1, HPPBF-1: telomeric DNA binding protein 1	GO:0003677, GO:0003682	.	.	.	.	.	-1.0871	0.037799	0.00568219
Nitab4.5_0005201g0050	Nitab4.5_0005201g0050.1	DNA helicase family protein expressed IPR004483 DNA helicase, putative	DNA-binding protein, putative	GO:0043141, GO:0003677, GO:0005524, GO:0000166, GO:0017111	.	.	.	.	.	1.08588	0.0331281	0.00571916
Nitab4.5_0000019g0120	Nitab4.5_0000019g0120.1	UDP-glucosyltransferase IPR002213 UDP-glucuronosyl_UDP-glucosyltransferase	UGT71C4: UDP-glucosyl transferase 71C4	GO:0008152, GO:0016758	.	.	.	.	.	-1.50072	0.183868	0.00580489
Nitab4.5_0003780g0090	Nitab4.5_0003780g0090.1	ATP-binding domain-containing protein 4 IPR002761 Protein of unknown function DUF71, ATP-binding region	endoribonucleases	.	MetaCyc:PWY-6482, UniPathway:UPA00559	.	.	.	.	1.14843	0.0496374	0.00584358
Nitab4.5_0001614g0110	Nitab4.5_0001614g0110.1	Endo-1 4-beta-xylanase IPR013781 Glycoside hydrolase, subgroup, catalytic core	RXF12, ATXYN1: glycosyl hydrolase family 10 protein / carbohydrate-binding domain-containing protein	GO:0016798, GO:0004553, GO:0005975, GO:0003824	MetaCyc:PWY-6717, MetaCyc:PWY-6784	.	.	.	.	-1.3518	0.116183	0.00597994
Nitab4.5_0002701g0070	Nitab4.5_0002701g0070.1	Os03g0291800 protein (Fragment) IPR004253 Protein of unknown function DUF231, plant	ESK1, TBL29: Plant protein of unknown function (DUF828)	.	.	.	.	.	.	-1.61836	0.22463	0.00602607
Nitab4.5_0000785g0240	Nitab4.5_0000785g0240.1	Porin_voltage-dependent anion-selective channel protein IPR001925 Porin, eukaryotic type	.	GO:0005741, GO:0055085	.	.	.	.	.	-1.19055	0.0801719	0.00609701
Nitab4.5_0000613g0020	Nitab4.5_0000613g0020.1	Peptidase M50 family protein IPR008915 Peptidase M50	EGY1: Peptidase M50 family protein	GO:0004222, GO:0006508	.	.	.	.	.	1.15357	0.0431379	0.00627944
Nitab4.5_0003965g0050	Nitab4.5_0003965g0050.1	Genomic DNA chromosome 3 P1 clone MVE11 IPR000529 Ribosomal protein S6	Translation elongation factor EF1B/ribosomal protein S6 family protein	GO:0003735, GO:0005840, GO:0006412, GO:0019843	.	.	.	.	.	1.24129	0.0902611	0.00629484
Nitab4.5_0003910g0020	Nitab4.5_0003910g0020.1	Lysine ketoglutarate reductase trans-splicing related 1 IPR007877 Protein of unknown function DUF707	Protein of unknown function (DUF707)	.	.	.	.	.	.	1.08067	0.0335146	0.00634295
Nitab4.5_0003780g0080	Nitab4.5_0003780g0080.1	RNA-binding protein IPR015464 RNA recognition motif-related	RNA-binding (RRM/RBD/RNP motifs) family protein	GO:0000166, GO:0003676	.	.	.	.	.	1.09342	0.0417448	0.00647129
Nitab4.5_0002382g0050	Nitab4.5_0002382g0050.1	.	.	.	.	.	.	.	.	1.139	0.0589085	0.00649119
Nitab4.5_0001458g0050	Nitab4.5_0001458g0050.1	Serine carboxypeptidase 1 IPR001563 Peptidase S10, serine carboxypeptidase	SNG2, SCPL19: serine carboxypeptidase-like 19	GO:0004185, GO:0006508	.	.	.	.	.	1.12558	0.0566818	0.00671312
Nitab4.5_0000038g0040	Nitab4.5_0000038g0040.1	EPIDERMAL PATTERNING FACTOR-like protein 9	.	.	.	.	.	.	.	1.22955	0.0873575	0.00684119
Nitab4.5_0000581g0100	Nitab4.5_0000581g0100.1	3-oxoacyl-reductase reductase	NAD(P)-binding Rossmann-fold superfamily protein	GO:0008152, GO:0016491, GO:0004316, GO:0006633, GO:0051287, GO:0055114	KEGG:00061+1.1.1.100, KEGG:00780+1.1.1.100, MetaCyc:PWY-5367, MetaCyc:PWY-5971, MetaCyc:PWY-5973, MetaCyc:PWY-5989, MetaCyc:PWY-5994, MetaCyc:PWY-6282, MetaCyc:PWY-6519, MetaCyc:PWY-6951, MetaCyc:PWY-7053, MetaCyc:PWYG-321, UniPathway:UPA00094	.	.	.	.	1.30103	0.114145	0.00686056
Nitab4.5_0000496g0150	Nitab4.5_0000496g0150.1	Aspartic proteinase nepenthesin I IPR001461 Peptidase A1	Eukaryotic aspartyl protease family protein	GO:0004190, GO:0006508	.	.	.	.	.	-2.19401	0.384936	0.0069803
Nitab4.5_0000108g0040	Nitab4.5_0000108g0040.1	Os01g0617600 protein (Fragment) IPR001578 Peptidase C12, ubiquitin carboxyl-terminal hydrolase 1	Ubiquitin carboxyl-terminal hydrolase family protein	.	.	.	.	.	.	1.07505	0.032861	0.00712108
Nitab4.5_0000187g0190	Nitab4.5_0000187g0190.1	Copine I-like IPR010734 Copine	Copine (Calcium-dependent phospholipid-binding protein) family	GO:0005515, GO:0008270	.	.	.	.	.	-1.52945	0.201766	0.00721247
Nitab4.5_0008422g0010	Nitab4.5_0008422g0010.1	Unknown Protein	unknown protein similar to AT5G21910.1	.	.	.	.	.	.	-1.50507	0.202105	0.00725846
Nitab4.5_0001434g0100	Nitab4.5_0001434g0100.1	Zinc finger family protein IPR018957 Zinc finger, C3HC4 RING-type	RING/U-box superfamily protein	GO:0005515, GO:0008270	.	.	.	.	.	1.42716	0.162171	0.00728429
Nitab4.5_0001334g0060	Nitab4.5_0001334g0060.1	Pyruvate dehydrogenase kinase IPR018955 Branched-chain alpha-ketoacid dehydrogenase kinase_Pyruvate dehydrogenase kinase, mitochondrial	PDK, ATPDHK: pyruvate dehydrogenase kinase	GO:0005524,	Reactome:REACT_1046	.	.	.	.	-1.09554	0.024752	0.00734936
Nitab4.5_0000511g0020	Nitab4.5_0000511g0020.1	mRNA cap guanine-N7 methyltransferase-methyltransferase	mRNA capping enzyme family protein	GO:0004482, GO:0005634, GO:0006370	.	.	.	.	.	1.29334	0.0967031	0.00744649
Nitab4.5_0000164g0210	Nitab4.5_0000164g0210.1	ATP-binding cassette protein IPR003439 ABC transporter-like	ATGCN4, GCN4: general control non-repressible 4	GO:0005524, GO:0016887, GO:0000166, GO:0017111	.	.	.	.	.	1.13842	0.0634185	0.00748688
Nitab4.5_0000850g0120	Nitab4.5_0000850g0120.1	Ubiquitin carboxyl-terminal hydrolase IPR018997 PUB domain	ubiquitin-associated (UBA)/TS-N domain-containing protein	GO:0005515, GO:0046872	.	.	.	.	.	1.16541	0.0728935	0.00749294
Nitab4.5_0001856g0080	Nitab4.5_0001856g0080.1	Unknown Protein	unknown protein similar to AT4G14615.1	.	.	.	.	.	.	1.12709	0.0599799	0.00758653
Nitab4.5_0000230g0130	Nitab4.5_0000230g0130.1	Os03g0291800 protein (Fragment) IPR004253 Protein of unknown function DUF231, plant	TBL34: TRICHOME BIREFRINGENCE-LIKE 34	.	.	.	.	.	.	-1.59809	0.201187	0.007624
Nitab4.5_0003134g0130	Nitab4.5_0003134g0130.1	Glutaredoxin family protein IPR012335 Thioredoxin fold	Glutaredoxin family protein	GO:0009055, GO:0015035, GO:0045454	.	.	.	.	.	1.33737	0.11134	0.00763112
Nitab4.5_0000856g0100	Nitab4.5_0000856g0100.1	NAD(P)H-quinone oxidoreductase subunit O	NDH-O: NAD(P)H:plastoquinone dehydrogenase complex subunit O	GO:0005886, GO:0016655, GO:0055114	KEGG:00624+1.6.5.-	.	.	.	.	1.33441	0.10092	0.00768163
Nitab4.5_0004932g0030	Nitab4.5_0004932g0030.1	Os12g0596600 protein (Fragment)	unknown protein similar to AT3G50780.1	.	.	.	.	.	.	-1.29997	0.109248	0.00772413
Nitab4.5_0000022g0330	Nitab4.5_0000022g0330.1	Ribonuclease P protein subunit p30 IPR002738 RNase P subunit p30	Polymerase/histidinol phosphatase-like	GO:0003824, GO:0004540, GO:0008033	.	.	.	.	.	1.33857	0.127346	0.00778278
Nitab4.5_0000846g0020	Nitab4.5_0000846g0020.1	Pentatricopeptide repeat-containing protein IPR002885 Pentatricopeptide repeat	Pentatricopeptide repeat (PPR) superfamily protein	GO:0005515	.	.	.	.	.	1.21605	0.0984727	0.00791473
Nitab4.5_0000100g0020	Nitab4.5_0000100g0020.1	mRNA 3_apos-end-processing protein yth1 IPR007275 YT521-B-like protein	CPSF30, ATCPSF30: cleavage and polyadenylation specificity factor 30	GO:0046872	.	.	.	C3H	TF	1.12221	0.0427412	0.0079952
Nitab4.5_0000754g0260	Nitab4.5_0000754g0260.1	Phenylalanine ammonia-lyase IPR005922 Phenylalanine ammonia-lyase	PAL1, ATPAL1: PHE ammonia lyase 1	, GO:0003824, GO:0005737, GO:0006559, GO:0016841, GO:0009058	KEGG:00360+4.3.1.24, KEGG:00940+4.3.1.24, MetaCyc:PWY-1121, MetaCyc:PWY-5883, MetaCyc:PWY-6444, MetaCyc:PWY-6457, UniPathway:UPA00713	.	.	.	.	-1.55586	0.164669	0.00802812
Nitab4.5_0001105g0160	Nitab4.5_0001105g0160.1	Os02g0794300 protein (Fragment) IPR007573 Protein of unknown function DUF566	QWRF2: Family of unknown function (DUF566)	.	.	.	.	.	.	-1.1483	0.0627676	0.00803043
Nitab4.5_0000797g0140	Nitab4.5_0000797g0140.1	Os03g0291800 protein (Fragment) IPR004253 Protein of unknown function DUF231, plant	ESK1, TBL29: Plant protein of unknown function (DUF828)	.	.	.	.	.	.	-1.69463	0.246317	0.00805623
Nitab4.5_0001364g0030	Nitab4.5_0001364g0030.1	Cystathionine gamma-lyase IPR006238 Cystathionine beta-lyase, eukaryotic	CBL: cystathionine beta-lyase	GO:0004121, GO:0071266, GO:0030170, GO:0003824	KEGG:00270+4.4.1.8, KEGG:00450+4.4.1.8, MetaCyc:PWY-6936, MetaCyc:PWY-702, MetaCyc:PWY-801, UniPathway:UPA00051	.	.	.	.	1.18989	0.0874461	0.00806765
Nitab4.5_0001764g0010	Nitab4.5_0001764g0010.1	Polygalacturonase IPR000743 Glycoside hydrolase, family 28	Pectin lyase-like superfamily protein	GO:0004650, GO:0005975	.	.	.	.	.	-1.12816	0.0599152	0.00808295
Nitab4.5_0002769g0030	Nitab4.5_0002769g0030.1	.	.	GO:0003735, GO:0005622, GO:0005840, GO:0006412	.	.	.	.	.	1.94741	0.334967	0.00812286
Nitab4.5_0000563g0150	Nitab4.5_0000563g0150.1	Transcription factor IPR006578 MADF domain	Alcohol dehydrogenase transcription factor Myb/SANT-like family protein	.	.	.	.	Trihelix	TF	-1.07831	0.0257072	0.00823393
Nitab4.5_0004149g0010	Nitab4.5_0004149g0010.1	Rop guanine nucleotide exchange factor 1 IPR005512 Rop nucleotide exchanger, PRONE	ATROPGEF7, ROPGEF7: RHO guanyl-nucleotide exchange factor 7	GO:0005089	.	.	.	.	.	-1.30059	0.133341	0.00830757
Nitab4.5_0000062g0540	Nitab4.5_0000062g0540.1	DNA polymerase IPR004578 DNA-directed DNA polymerase, family B, pol2	EMB2780: DNA binding;nucleotide binding;nucleic acid binding;DNA-directed DNA polymerases;DNA-directed DNA polymerases	GO:0000166, GO:0003677, GO:0003887, GO:0006260	KEGG:00230+2.7.7.7, KEGG:00240+2.7.7.7	.	.	.	.	1.30863	0.0789038	0.00833483
Nitab4.5_0000040g0150	Nitab4.5_0000040g0150.1	At1g19680-like protein (Fragment) IPR001841 Zinc finger, RING-type	.	GO:0005515, GO:0008270	.	.	.	.	.	-1.08524	0.0423677	0.00855479
Nitab4.5_0000092g0280	Nitab4.5_0000092g0280.1	tRNA-methyltransferase IPR003402 Protein of unknown function Met10	Met-10+ like family protein	GO:0009019, GO:0030488, GO:0016740	.	.	.	.	.	1.08819	0.0436726	0.00855916
Nitab4.5_0004479g0030	Nitab4.5_0004479g0030.1	Glutaredoxin IPR011899 Glutaredoxin, eukaryotic and viruses	Glutaredoxin family protein	GO:0009055, GO:0015035, GO:0045454	.	.	.	.	.	1.1639	0.0609224	0.00858124
Nitab4.5_0000110g0630	Nitab4.5_0000110g0630.1	Genomic DNA chromosome 5 P1 clone MJB21	.	.	.	.	.	.	.	-1.69731	0.271583	0.00867318
Nitab4.5_0000407g0110	Nitab4.5_0000407g0110.1	Glyceraldehyde-3-phosphate dehydrogenase B IPR000173 Glyceraldehyde 3-phosphate dehydrogenase	GAPB: glyceraldehyde-3-phosphate dehydrogenase B subunit	GO:0016620, GO:0055114, GO:0006006, GO:0050661, GO:0051287	Reactome:REACT_474, KEGG:00010+1.2.1.12, KEGG:00710+1.2.1.12, MetaCyc:PWY-1042, MetaCyc:PWY-5484, MetaCyc:PWY-6901, MetaCyc:PWY-7003, UniPathway:UPA00109	.	.	.	.	1.1852	0.0828969	0.00891379
Nitab4.5_0000725g0130	Nitab4.5_0000725g0130.1	Heavy metal-associated domain containing protein expressed IPR006121 Heavy metal transport_detoxification protein	.	GO:0030001, GO:0046872	.	.	.	.	.	-1.12223	0.0490354	0.00894135
Nitab4.5_0002229g0160	Nitab4.5_0002229g0160.1	Translation initiation factor SUI1 IPR005874 Eukaryotic translation initiation factor SUI1	Translation initiation factor SUI1 family protein	GO:0003743, GO:0006413	.	.	.	.	.	-1.11566	0.0446494	0.00898013
Nitab4.5_0000304g0110	Nitab4.5_0000304g0110.1	NC domain-containing protein IPR007053 NC	NC domain-containing protein-related	.	.	.	.	.	.	-1.52102	0.196276	0.00905093
Nitab4.5_0001288g0250	Nitab4.5_0001288g0250.1	Lactosylceramide 4-alpha-galactosyltransferase IPR007652 Alpha 1,4-glycosyltransferase conserved region	alpha 1,4-glycosyltransferase family protein	GO:0005795, GO:0008378	UniPathway:UPA00378	.	.	.	.	1.44904	0.193684	0.00912872
Nitab4.5_0001057g0200	Nitab4.5_0001057g0200.1	Histone-lysine N-methyltransferase NSD3 IPR018144 Plus-3 domain, subgroup	.	GO:0003677, GO:0005634, GO:0006352, GO:0016570, GO:0005515	.	.	.	SWI/SNF-BAF60b	transcriptional regulator	1.20053	0.0898674	0.00921383
Nitab4.5_0000023g0480	Nitab4.5_0000023g0480.1	Kunitz trypsin inhibitor 4 (Fragment) IPR002160 Proteinase inhibitor I3, Kunitz legume	.	GO:0004866	.	.	.	.	.	2.41754	0.398127	0.00922063
Nitab4.5_0000745g0130	Nitab4.5_0000745g0130.1	CBL-interacting protein kinase 1 IPR002290 Serine_threonine protein kinase	CIPK1, SnRK3.16: CBL-interacting protein kinase 1	GO:0004672, GO:0005524, GO:0006468, GO:0007165, GO:0016772	.	PPC:4.2.4	SNF1 Related Protein Kinase (SnRK)	.	.	1.47622	0.199886	0.00931954
Nitab4.5_0000159g0030	Nitab4.5_0000159g0030.1	Lariat debranching enzyme IPR004843 Metallophosphoesterase	ATDBR1, DBR1: debranching enzyme 1	GO:0016787	.	.	.	.	.	1.13871	0.0671553	0.00933997
Nitab4.5_0003319g0030	Nitab4.5_0003319g0030.1	Mitochondrial transcription termination factor-like IPR003690 Mitochodrial transcription termination factor-related	.	.	.	.	.	mTERF	TF	1.28343	0.132167	0.00941626
Nitab4.5_0005516g0010	Nitab4.5_0005516g0010.1	Delta-aminolevulinic acid dehydratase IPR001731 Tetrapyrrole biosynthesis, porphobilinogen synthase	HEMB1: Aldolase superfamily protein	GO:0003824, GO:0004655, GO:0033014, GO:0046872	KEGG:00860+4.2.1.24, MetaCyc:PWY-5188, MetaCyc:PWY-5189, UniPathway:UPA00251	.	.	.	.	1.22308	0.107512	0.00950013
Nitab4.5_0002701g0010	Nitab4.5_0002701g0010.1	LOB domain family protein IPR004883 Lateral organ boundaries, LOB	LBD21: LOB domain-containing protein 21	.	.	.	.	LOB	TF	-1.45789	0.191658	0.00957658
Nitab4.5_0000632g0150	Nitab4.5_0000632g0150.1	Vacuolar sorting receptor 7 IPR003137 Protease-associated PA	VSR6, VSR3;3, BP80-3;3: VACUOLAR SORTING RECEPTOR 6	GO:0005509	.	.	.	.	.	-1.80312	0.305532	0.00966163
Nitab4.5_0004483g0010	Nitab4.5_0004483g0010.1	Eukaryotic translation initiation factor 3 subunit 2 IPR017986 WD40 repeat, region	Transducin/WD40 repeat-like superfamily protein	GO:0005515	.	.	.	.	.	1.17775	0.0881054	0.00975955
Nitab4.5_0004912g0040	Nitab4.5_0004912g0040.1	Laccase 1a IPR017761 Laccase	IRX12, LAC4, ATLMCO4, LMCO4: Laccase/Diphenol oxidase family protein	GO:0016491, GO:0055114, GO:0005507, GO:0046274, GO:0048046, GO:0052716	.	.	.	.	.	-1.82739	0.29963	0.00986178
Nitab4.5_0001292g0020	Nitab4.5_0001292g0020.1	Flavin-containing monooxygenase family protein IPR000960 Flavin-containing monooxygenase FMO	Flavin-binding monooxygenase family protein	GO:0004499, GO:0050660, GO:0050661, GO:0055114	KEGG:00680+1.14.13.8, KEGG:00982+1.14.13.8	.	.	.	.	1.12338	0.0623955	0.0099052
Nitab4.5_0000335g0260	Nitab4.5_0000335g0260.1	.	.	.	.	.	.	.	.	-1.06786	0.0286754	0.00994375
Nitab4.5_0002386g0110	Nitab4.5_0002386g0110.1	.	.	.	.	.	.	.	.	-1.31678	0.138493	0.00996722
Nitab4.5_0001728g0080	Nitab4.5_0001728g0080.1	Palmitoyltransferase PFA4 IPR001594 Zinc finger, DHHC-type	DHHC-type zinc finger family protein	GO:0008270	.	.	.	.	.	-1.15724	0.0757725	0.0100181
Nitab4.5_0001597g0020	Nitab4.5_0001597g0020.1	At1g04280-like protein (Fragment)	P-loop containing nucleoside triphosphate hydrolases superfamily protein	GO:0005524, GO:0016301	.	.	.	.	.	1.22479	0.0847477	0.0100922
Nitab4.5_0000617g0240	Nitab4.5_0000617g0240.1	tRNA-specific adenosine deaminase IPR016193 Cytidine deaminase-like	emb2191: Cytidine/deoxycytidylate deaminase family protein	GO:0008270, GO:0016787, GO:0003824	.	.	.	.	.	1.19528	0.0963698	0.0101882
Nitab4.5_0000196g0110	Nitab4.5_0000196g0110.1	Fasciclin-like arabinogalactan protein 5 IPR000782 FAS1 domain	FLA11, ATFLA11: FASCICLIN-like arabinogalactan-protein 11	.	.	.	.	.	.	-1.88669	0.328144	0.010208
Nitab4.5_0000188g0150	Nitab4.5_0000188g0150.1	Os03g0643100 protein (Fragment)	.	.	.	.	.	.	.	1.25421	0.123084	0.0102572
Nitab4.5_0001198g0020	Nitab4.5_0001198g0020.1	Membrane bound O-acyl transferase MBOAT IPR004299 Membrane bound O-acyl transferase, MBOAT	ATSAT1, ASAT1, ATASAT1: acyl-CoA sterol acyl transferase 1	.	.	.	.	.	.	-1.14333	0.0724823	0.0103012
Nitab4.5_0005082g0050	Nitab4.5_0005082g0050.1	A_IG002N01.30 protein (Fragment) IPR001578 Peptidase C12, ubiquitin carboxyl-terminal hydrolase 1	Ubiquitin carboxyl-terminal hydrolase family protein	.	.	.	.	.	.	1.17139	0.0593994	0.0104642
Nitab4.5_0000108g0350	Nitab4.5_0000108g0350.1	Cytochrome P450	.	GO:0005506, GO:0016705, GO:0020037, GO:0055114	Reactome:REACT_13433	.	.	.	.	-1.44138	0.19799	0.0104944
Nitab4.5_0007834g0020	Nitab4.5_0007834g0020.1	GDSL esterase_lipase At1g29670 IPR001087 Lipase, GDSL	GDSL-like Lipase/Acylhydrolase superfamily protein	GO:0006629, GO:0016788, GO:0016787	.	.	.	.	.	1.28052	0.12946	0.0106178
Nitab4.5_0001537g0010	Nitab4.5_0001537g0010.1	Tyrosine phosphatase family protein IPR020428 Protein-tyrosine phosphatase, dual specificity phosphatase, eukaryotic	Tyrosine phosphatase family protein	GO:0004725, GO:0016311, GO:0016791	.	.	.	.	.	1.36809	0.173082	0.0106248
Nitab4.5_0001404g0030	Nitab4.5_0001404g0030.1	Microtubule-associated protein MAP65-1a IPR007145 MAP65_ASE1	MAP65-8: microtubule-associated protein 65-8	GO:0000226, GO:0000910, GO:0008017	.	.	.	.	.	-1.64057	0.27046	0.0106252
Nitab4.5_0001056g0080	Nitab4.5_0001056g0080.1	Pentatricopeptide repeat-containing protein IPR002885 Pentatricopeptide repeat	Pentatricopeptide repeat (PPR) superfamily protein	GO:0005515	.	.	.	.	.	1.3295	0.0986844	0.0108289
Nitab4.5_0000175g0010	Nitab4.5_0000175g0010.1	Vesicular glutamate transporter IPR016196 Major facilitator superfamily, general substrate transporter	PHT4;6: phosphate transporter 4;6	GO:0016021, GO:0055085	.	.	.	.	.	1.14491	0.0745778	0.0108711
Nitab4.5_0000117g0060	Nitab4.5_0000117g0060.1	Unknown Protein IPR011510 Sterile alpha motif homology 2	Sterile alpha motif (SAM) domain-containing protein	GO:0005515	.	.	.	.	.	-1.21026	0.105843	0.0109426
Nitab4.5_0001668g0080	Nitab4.5_0001668g0080.1	microtubule associated protein Type 5 IPR009768 Myosin II heavy chain-like	ATMAP70-5, MAP70-5: microtubule-associated proteins 70-5	GO:0007010, GO:0008017	.	.	.	.	.	-1.62627	0.271286	0.0111092
Nitab4.5_0001186g0060	Nitab4.5_0001186g0060.1	Harpin-induced protein	unknown protein similar to AT3G08490.1	.	.	.	.	.	.	-1.51384	0.202202	0.0111239
Nitab4.5_0001213g0070	Nitab4.5_0001213g0070.1	Nedd8 activating enzyme E1 subunit 1 IPR009036 Molybdenum cofactor biosynthesis, MoeB	AXR1: NAD(P)-binding Rossmann-fold superfamily protein	GO:0003824	.	.	.	.	.	1.14204	0.0740738	0.0111368
Nitab4.5_0002238g0090	Nitab4.5_0002238g0090.1	Glycosyltransferase IPR002495 Glycosyl transferase, family 8	GAUT12, LGT6, IRX8: galacturonosyltransferase 12	GO:0016757	.	.	.	.	.	-1.96111	0.358702	0.011232
Nitab4.5_0000008g0370	Nitab4.5_0000008g0370.1	PAR-1c protein IPR009489 PAR1	PAR1 protein	.	.	.	.	.	.	1.30315	0.147727	0.0112867
Nitab4.5_0002709g0030	Nitab4.5_0002709g0030.1	Actin related protein 2_3 complex subunit 2 IPR007188 Arp2_3 complex, 34kDa subunit p34-Arc	arpc2b: actin-related protein C2B	GO:0005856, GO:0030833	.	.	.	.	.	-1.46261	0.184626	0.0112964
Nitab4.5_0003162g0040	Nitab4.5_0003162g0040.1	.	.	.	.	.	.	.	.	-1.45181	0.180432	0.0113258
Nitab4.5_0001413g0020	Nitab4.5_0001413g0020.1	HAT family dimerisation domain containing protein	.	.	.	.	.	.	.	-1.20946	0.0907908	0.0113535
Nitab4.5_0001014g0120	Nitab4.5_0001014g0120.1	Guanine nucleotide-binding protein alpha-1 subunit, alpha subunit	XLG1, ATXLG1: extra-large G-protein 1	GO:0003924, GO:0004871, GO:0007186, GO:0019001, GO:0031683, GO:0007165	Reactome:REACT_14797	.	.	.	.	-1.05779	0.0199968	0.0113743
Nitab4.5_0000363g0310	Nitab4.5_0000363g0310.1	DNAJ heat shock N-terminal domain-containing protein IPR011990 Tetratricopeptide-like helical	Tetratricopeptide repeat (TPR)-like superfamily protein	GO:0005515	.	.	.	.	.	-1.43434	0.20196	0.0113988
Nitab4.5_0000175g0190	Nitab4.5_0000175g0190.1	Pentatricopeptide repeat-containing protein-like protein IPR002885 Pentatricopeptide repeat	Pentatricopeptide repeat (PPR) superfamily protein	GO:0005515	.	.	.	.	.	1.13496	0.0706813	0.011497
Nitab4.5_0001816g0200	Nitab4.5_0001816g0200.1	Serine_threonine-protein phosphatase (Fragment) IPR011990 Tetratricopeptide-like helical	AtHip1, HIP1, TPR11: HSP70-interacting protein 1	GO:0005515	.	.	.	.	.	-1.23623	0.114829	0.011525
Nitab4.5_0001110g0060	Nitab4.5_0001110g0060.1	Poly(ADP-ribose) glycohydrolase glycohydrolase	TEJ: Poly (ADP-ribose) glycohydrolase (PARG)	GO:0004649, GO:0005975	.	.	.	.	.	1.09553	0.0452634	0.0116003
Nitab4.5_0004884g0020	Nitab4.5_0004884g0020.1	ATP-dependent RNA helicase IPR011545 DNA_RNA helicase, DEAD_DEAH box type, N-terminal	DEA(D/H)-box RNA helicase family protein	GO:0003676, GO:0004386, GO:0005524, GO:0008026	.	.	.	.	.	1.14027	0.07322	0.01182
Nitab4.5_0002548g0030	Nitab4.5_0002548g0030.1	F-box family protein IPR013596 FBD	.	GO:0005515	.	.	.	.	.	-1.10958	0.0450716	0.0119107
Nitab4.5_0001072g0040	Nitab4.5_0001072g0040.1	Primary rRNA-binding ribosomal protein component of the large (60S) ribosomal subunit IPR012678 Ribosomal protein L23_L15e, core	RPL23AB: ribosomal protein L23AB	GO:0003735, GO:0005840, GO:0006412, GO:0000166, GO:0005622	.	.	.	.	.	-1.11323	0.053121	0.0120612
Nitab4.5_0000511g0120	Nitab4.5_0000511g0120.1	chaperonin IPR001844 Chaperonin Cpn60	CPN60A, CH-CPN60A, SLP: chaperonin-60alpha	GO:0005737, GO:0042026, GO:0005524, GO:0044267	.	.	.	.	.	1.2694	0.126528	0.0120669
Nitab4.5_0004005g0030	Nitab4.5_0004005g0030.1	Protein serine_threonine kinase IPR002290 Serine_threonine protein kinase	MEKK1, ATMEKK1, MAPKKK8, ARAKIN: MAPK/ERK kinase kinase 1	GO:0004672, GO:0005524, GO:0006468, GO:0004674, GO:0016772	.	PPC:4.1.1	MAP3K	.	.	-1.13901	0.0745179	0.0120811
Nitab4.5_0001267g0130	Nitab4.5_0001267g0130.1	Receptor like kinase, RLK	PXY: Leucine-rich repeat protein kinase family protein	GO:0005515, GO:0005524, GO:0004674, GO:0006468, GO:0004672, GO:0016772	.	PPC:1.12.4	Leucine Rich Repeat Kinase XI & XII	.	.	-1.24311	0.124844	0.0121385
Nitab4.5_0001922g0020	Nitab4.5_0001922g0020.1	Delta14-sterol reductase IPR001171 Ergosterol biosynthesis ERG4_ERG24	FK, HYD2, ELL1: Ergosterol biosynthesis ERG4/ERG24 family	GO:0016628, GO:0055114, GO:0016020	Reactome:REACT_22258	.	.	.	.	1.16499	0.0878353	0.0122388
Nitab4.5_0001478g0120	Nitab4.5_0001478g0120.1	Os06g0183700 protein (Fragment)	.	.	.	.	.	.	.	1.55117	0.200178	0.012246
Nitab4.5_0000386g0270	Nitab4.5_0000386g0270.1	LOB domain protein 30 IPR004883 Lateral organ boundaries, LOB	LBD31: LOB domain-containing protein 31	.	.	.	.	LOB	TF	1.43079	0.204512	0.0122845
Nitab4.5_0000472g0190	Nitab4.5_0000472g0190.1	Proline-rich cell wall protein-like IPR015940 Ubiquitin-associated_translation elongation factor EF1B, N-terminal, eukaryote	Ubiquitin-associated/translation elongation factor EF1B protein	GO:0005515	.	.	.	.	.	-1.19759	0.103025	0.0123089
Nitab4.5_0000980g0360	Nitab4.5_0000980g0360.1	5_apos-methylthioadenosine_S-adenosylhomocysteine nucleosidase IPR018017 Nucleoside phosphorylase, family 1	ATMTN1, ATMTAN1, MTN1, MTAN1: methylthioadenosine nucleosidase 1	GO:0003824, GO:0009116	.	.	.	.	.	1.321	0.159714	0.0123203
Nitab4.5_0000340g0020	Nitab4.5_0000340g0020.1	.	.	.	.	.	.	.	.	-1.26121	0.123648	0.0124482
Nitab4.5_0000753g0210	Nitab4.5_0000753g0210.1	Unknown Protein	glycine-rich protein	.	.	.	.	.	.	1.17128	0.0550094	0.0126015
Nitab4.5_0000305g0330	Nitab4.5_0000305g0330.1	BCL-2-associated athanogene 6 IPR003103 Apoptosis regulator Bcl-2 protein, BAG	BAG6, ATBAG6: BCL-2-associated athanogene 6	GO:0051087	.	.	.	.	.	1.65246	0.286849	0.0126476
Nitab4.5_0006493g0010	Nitab4.5_0006493g0010.1	Receptor-like kinase IPR002290 Serine_threonine protein kinase	Protein kinase superfamily protein	GO:0004672, GO:0005524, GO:0006468, GO:0004674, GO:0030247, GO:0016772	.	PPC:1.5.2	LRK10 Like Kinase (Type 1)	.	.	-1.12561	0.0678541	0.012685
Nitab4.5_0000832g0010	Nitab4.5_0000832g0010.1	Oxidoreductase 2OG-Fe(II) oxygenase family family (Fragment) IPR006620 Prolyl 4-hydroxylase, alpha subunit	2-oxoglutarate (2OG) and Fe(II)-dependent oxygenase superfamily protein	GO:0016491, GO:0016706, GO:0055114, GO:0005506, GO:0016705, GO:0031418	.	.	.	.	.	1.23362	0.102408	0.0129124
Nitab4.5_0000219g0060	Nitab4.5_0000219g0060.1	Queuine tRNA-ribosyltransferase IPR002616 Queuine_other tRNA-ribosyltransferase	.	GO:0006400, GO:0008479, GO:0008616	MetaCyc:PWY-6700, UniPathway:UPA00392	.	.	.	.	1.1742	0.0814834	0.0129976
Nitab4.5_0000227g0030	Nitab4.5_0000227g0030.1	Harpin-induced 1 IPR010847 Harpin-induced 1	unknown protein similar to AT5G11890.1	.	.	.	.	.	.	-1.86552	0.365639	0.0130774
Nitab4.5_0000795g0070	Nitab4.5_0000795g0070.1	Solute carrier family 2, facilitated glucose transporter member 3 IPR003663 Sugar_inositol transporter	MSS1, STP13, ATSTP13: Major facilitator superfamily protein	GO:0016020, GO:0022891, GO:0055085, GO:0005215, GO:0006810, GO:0016021, GO:0022857	Reactome:REACT_15518	.	.	.	.	-1.21594	0.0884823	0.0130969
Nitab4.5_0000956g0220	Nitab4.5_0000956g0220.1	Translocon-associated protein alpha subunit, alpha subunit	Translocon-associated protein (TRAP), alpha subunit	GO:0005783	.	.	.	.	.	1.05715	0.0201211	0.013109
Nitab4.5_0000785g0160	Nitab4.5_0000785g0160.1	Ubiquitin-conjugating enzyme E2 2 IPR019775 WD40 repeat, conserved site IPR000608 Ubiquitin-conjugating enzyme, E2	ATUBC2, UBC2: ubiquiting-conjugating enzyme 2	GO:0016881,	UniPathway:UPA00143	.	.	.	.	-1.10126	0.0563602	0.0131982
Nitab4.5_0002765g0010	Nitab4.5_0002765g0010.1	Caffeoyl-CoA O-methyltransferase IPR002935 O-methyltransferase, family 3	CCoAOMT1: S-adenosyl-L-methionine-dependent methyltransferases superfamily protein	GO:0008171	.	.	.	.	.	-1.7579	0.329097	0.0132454
Nitab4.5_0003660g0060	Nitab4.5_0003660g0060.1	Histone deacetylase IPR000286 Histone deacetylase superfamily	HDA05, HDA5, ATHDA5: histone deacetylase 5	.	.	.	.	.	.	1.16373	0.0733882	0.0133649
Nitab4.5_0000893g0060	Nitab4.5_0000893g0060.1	Aspartic proteinase nepenthesin-2 IPR001461 Peptidase A1	Eukaryotic aspartyl protease family protein	GO:0004190, GO:0006508	.	.	.	.	.	1.3362	0.11445	0.0134752
Nitab4.5_0000402g0030	Nitab4.5_0000402g0030.1	UDP-glucosyltransferase IPR002213 UDP-glucuronosyl_UDP-glucosyltransferase	UDP-Glycosyltransferase superfamily protein	GO:0008152, GO:0016758	.	.	.	.	.	1.0841	0.0410688	0.0135174
Nitab4.5_0001639g0030	Nitab4.5_0001639g0030.1	F-box family protein IPR013596 FBD	.	GO:0005515	.	.	.	.	.	-1.17896	0.0894358	0.0135237
Nitab4.5_0001620g0050	Nitab4.5_0001620g0050.1	Casein kinase-like protein IPR002290 Serine_threonine protein kinase	Protein kinase family protein	GO:0004672, GO:0005524, GO:0006468, GO:0016772, GO:0004674	.	PPC:3.1.1	Casein Kinase I Family	.	.	-1.06395	0.0191307	0.0135637
Nitab4.5_0000117g0170	Nitab4.5_0000117g0170.1	Unknown Protein	.	.	.	.	.	.	.	1.20569	0.0702229	0.013574
Nitab4.5_0002003g0010	Nitab4.5_0002003g0010.1	Expressed protein (Fragment) IPR006514 Protein of unknown function DUF579, plant	Protein of unknown function (DUF579)	.	.	.	.	.	.	-2.17236	0.45984	0.0135824
Nitab4.5_0000397g0090	Nitab4.5_0000397g0090.1	Glycosyltransferase IPR002495 Glycosyl transferase, family 8	GAUT12, LGT6, IRX8: galacturonosyltransferase 12	GO:0016757	.	.	.	.	.	-1.82233	0.3143	0.0136776
Nitab4.5_0003077g0010	Nitab4.5_0003077g0010.1	Sodium_calcium exchanger family protein IPR004837 Sodium_calcium exchanger membrane region	sodium/calcium exchanger family protein / calcium-binding EF hand family protein	GO:0005509, GO:0016021, GO:0055085	Reactome:REACT_15518	.	.	.	.	1.09327	0.0440486	0.0137388
Nitab4.5_0000721g0140	Nitab4.5_0000721g0140.1	RING finger protein 43 IPR018957 Zinc finger, C3HC4 RING-type	RHF2A: RING-H2 group F2A	GO:0005515, GO:0008270	.	.	.	.	.	-1.12174	0.067362	0.0137833
Nitab4.5_0000086g0200	Nitab4.5_0000086g0200.1	Kelch repeat-containing F-box family protein IPR015915 Kelch-type beta propeller	Galactose oxidase/kelch repeat superfamily protein	GO:0005515	.	.	.	.	.	-1.23216	0.10581	0.0138387
Nitab4.5_0004230g0020	Nitab4.5_0004230g0020.1	Unknown Protein IPR005818 Histone H1_H5	winged-helix DNA-binding transcription factor family protein	GO:0000786, GO:0003677, GO:0005634, GO:0006334	.	.	.	.	.	-1.07468	0.0321696	0.0139077
Nitab4.5_0000004g0160	Nitab4.5_0000004g0160.1	Small nuclear ribonucleoprotein LsM3 IPR006649 Like-Sm ribonucleoprotein, eukaryotic and archaea-type, core	Small nuclear ribonucleoprotein family protein	.	.	.	.	.	.	1.16829	0.0917596	0.0140126
Nitab4.5_0008797g0040	Nitab4.5_0008797g0040.1	Unknown Protein	.	.	.	.	.	.	.	1.22814	0.122061	0.0142535
Nitab4.5_0002003g0030	Nitab4.5_0002003g0030.1	CBS domain-containing protein-like IPR000644 Cystathionine beta-synthase, core	LEJ2, CDCP2: Cystathionine beta-synthase (CBS) family protein	GO:0030554	.	.	.	.	.	1.10974	0.0623009	0.0142561
Nitab4.5_0002085g0130	Nitab4.5_0002085g0130.1	GDSL esterase_lipase At5g33370 IPR001087 Lipase, GDSL	GDSL-like Lipase/Acylhydrolase superfamily protein	GO:0016787, GO:0006629, GO:0016788	.	.	.	.	.	1.55326	0.263744	0.0142762
Nitab4.5_0000820g0010	Nitab4.5_0000820g0010.1	Unknown Protein IPR015267 Protein phosphatase 4 core regulatory subunit R2	unknown protein similar to AT5G17070.1	.	.	.	.	.	.	1.11308	0.0427433	0.0143525
Nitab4.5_0000040g0620	Nitab4.5_0000040g0620.1	Unknown Protein IPR013177 Protein of unknown function DUF1713, mitochondria	.	.	.	.	.	.	.	1.27954	0.148819	0.0144355
Nitab4.5_0001234g0030	Nitab4.5_0001234g0030.1	GTP-binding protein engB IPR019987 GTP-binding protein, ribosome biogenesis, YsxC	P-loop containing nucleoside triphosphate hydrolases superfamily protein	GO:0000917, GO:0005525	.	.	.	.	.	1.25107	0.113058	0.014446
Nitab4.5_0007313g0020	Nitab4.5_0007313g0020.1	MRNA clone RAFL21-79-C21 IPR006461 Protein of unknown function Cys-rich	PLAC8 family protein	.	.	.	.	.	.	-1.11319	0.0546175	0.0146033
Nitab4.5_0002688g0030	Nitab4.5_0002688g0030.1	B-keto acyl reductase (Fragment)	KCR2, ATKCR2: beta-ketoacyl reductase 2	.	.	.	.	.	.	1.19973	0.0564623	0.0147241
Nitab4.5_0001121g0110	Nitab4.5_0001121g0110.1	Malonyl CoA-acyl carrier protein transacylase containing protein expressed IPR004410 Malonyl CoA-acyl carrier protein transacylase	catalytics;transferases;[acyl-carrier-protein] S-malonyltransferases;binding	GO:0003824, GO:0008152, GO:0016740, GO:0004314	KEGG:00061+2.3.1.39, MetaCyc:PWY-4381, MetaCyc:PWY-6799	.	.	.	.	1.13758	0.0782737	0.0147634
Nitab4.5_0001229g0020	Nitab4.5_0001229g0020.1	Dentin sialophosphoprotein-like protein	.	.	.	.	.	.	.	-1.73236	0.333427	0.0147833
Nitab4.5_0000106g0090	Nitab4.5_0000106g0090.1	Fasciclin-like arabinogalactan protein 5 IPR000782 FAS1 domain	FLA11, ATFLA11: FASCICLIN-like arabinogalactan-protein 11	.	.	.	.	.	.	-1.86845	0.311804	0.0148352
Nitab4.5_0000832g0180	Nitab4.5_0000832g0180.1	Calcium dependent protein kinase 17 IPR002290 Serine_threonine protein kinase	PEPKR1: phosphoenolpyruvate carboxylase-related kinase 1	GO:0016772, GO:0004674, GO:0006468, GO:0005524, GO:0004672	.	PPC:4.2.1	Calcium Dependent Protein Kinase	.	.	-1.16327	0.0788315	0.0150768
Nitab4.5_0000165g0170	Nitab4.5_0000165g0170.1	.	HMG-box (high mobility group) DNA-binding family protein	.	.	.	.	.	.	1.33297	0.157242	0.0151022
Nitab4.5_0000679g0100	Nitab4.5_0000679g0100.1	Small multidrug export protein IPR009577 Putative small multi-drug export	unknown protein similar to AT2G02590.1	.	.	.	.	.	.	1.30927	0.101507	0.0151863
Nitab4.5_0000035g0050	Nitab4.5_0000035g0050.1	Malate dehydrogenase IPR010097 Malate dehydrogenase, NAD-dependent, eukaryotes and gamma proteobacteria	mMDH1: Lactate/malate dehydrogenase family protein	GO:0016616, GO:0044262, GO:0055114, GO:0003824, GO:0005975, GO:0016491, GO:0006108, GO:0030060	KEGG:00020+1.1.1.37, KEGG:00620+1.1.1.37, KEGG:00630+1.1.1.37, KEGG:00680+1.1.1.37, KEGG:00710+1.1.1.37, KEGG:00720+1.1.1.37, MetaCyc:PWY-1622, MetaCyc:PWY-5392, MetaCyc:PWY-561, MetaCyc:PWY-5690, MetaCyc:PWY-5913, MetaCyc:PWY-6728, MetaCyc:PWY-6969, MetaCyc:PWY-7115	.	.	.	.	1.22622	0.124608	0.0152684
Nitab4.5_0001101g0070	Nitab4.5_0001101g0070.1	Unknown Protein	.	.	.	.	.	.	.	-1.84269	0.347741	0.0154567
Nitab4.5_0003093g0030	Nitab4.5_0003093g0030.1	Glycogenin-like protein IPR002495 Glycosyl transferase, family 8	PGSIP1, GUX1: plant glycogenin-like starch initiation protein 1	GO:0016757	.	.	.	.	.	-1.97705	0.409182	0.0155112
Nitab4.5_0006356g0010	Nitab4.5_0006356g0010.1	SNF2 helicase IPR000330 SNF2-related	zinc ion binding;DNA binding;helicases;ATP binding;nucleic acid binding	GO:0005515, GO:0008270, GO:0003676, GO:0004386, GO:0005524, GO:0046872, GO:0003677	.	.	.	SNF2	transcriptional regulator	1.14723	0.0689396	0.0155367
Nitab4.5_0003359g0010	Nitab4.5_0003359g0010.1	Beta-D-glucosidase IPR001764 Glycoside hydrolase, family 3, N-terminal	Glycosyl hydrolase family protein	GO:0004553, GO:0005975	.	.	.	.	.	1.16509	0.0729821	0.0155555
Nitab4.5_0000417g0130	Nitab4.5_0000417g0130.1	ATP synthase subunit-like protein	.	.	.	.	.	.	.	1.42108	0.203683	0.0158957
Nitab4.5_0001005g0010	Nitab4.5_0001005g0010.1	Serine_threonine-protein phosphatase-tetraphosphatase	TOPP4: type one serine/threonine protein phosphatase 4	GO:0016787	.	.	.	.	.	-1.13332	0.0752804	0.0159058
Nitab4.5_0000255g0280	Nitab4.5_0000255g0280.1	5_apos-nucleotidase surE IPR002828 Survival protein SurE-like phosphatase_nucleotidase	Survival protein SurE-like phosphatase/nucleotidase	GO:0016787	KEGG:00230+3.1.3.5, KEGG:00240+3.1.3.5, KEGG:00760+3.1.3.5, MetaCyc:PWY-5381, MetaCyc:PWY-5695, MetaCyc:PWY-6596, MetaCyc:PWY-6606, MetaCyc:PWY-6607, MetaCyc:PWY-6608, MetaCyc:PWY-7185	.	.	.	.	1.15289	0.0868834	0.0159444
Nitab4.5_0002192g0100	Nitab4.5_0002192g0100.1	Predicted metal-binding possibly nucleic acid-binding protein IPR003772 Protein of unknown function DUF177	Protein of unknown function (DUF177)	.	.	.	.	.	.	1.13325	0.0779266	0.0159831
Nitab4.5_0000647g0150	Nitab4.5_0000647g0150.1	RING finger family protein IPR018957 Zinc finger, C3HC4 RING-type	SDIR1: RING/U-box superfamily protein	.	.	.	.	.	.	-1.14255	0.0540733	0.0160862
Nitab4.5_0000022g0110	Nitab4.5_0000022g0110.1	IBR finger domain-containing protein IPR002867 Zinc finger, C6HC-type	.	GO:0008270, GO:0003676, GO:0005515	.	.	.	.	.	1.1165	0.0573357	0.016138
Nitab4.5_0000743g0120	Nitab4.5_0000743g0120.1	HAD-superfamily hydrolase subfamily IA variant 3 containing protein expressed IPR005834 Haloacid dehalogenase-like hydrolase	Haloacid dehalogenase-like hydrolase (HAD) superfamily protein	GO:0008152, GO:0016787	.	.	.	.	.	1.1019	0.0592845	0.016268
Nitab4.5_0004708g0010	Nitab4.5_0004708g0010.1	Unknown Protein	unknown protein similar to AT4G36440.1	.	.	.	.	.	.	1.155	0.0878683	0.0163441
Nitab4.5_0001372g0040	Nitab4.5_0001372g0040.1	Unknown Protein IPR016027 Nucleic acid-binding, OB-fold-like	.	.	.	.	.	.	.	-1.78995	0.222543	0.0164667
Nitab4.5_0000775g0070	Nitab4.5_0000775g0070.1	ATP dependent RNA helicase IPR011545 DNA_RNA helicase, DEAD_DEAH box type, N-terminal	P-loop containing nucleoside triphosphate hydrolases superfamily protein	GO:0003676, GO:0005524, GO:0008026	.	.	.	.	.	1.07902	0.0334481	0.0164975
Nitab4.5_0000496g0290	Nitab4.5_0000496g0290.1	T-complex protein 1 subunit gamma IPR012719 T-complex protein 1, gamma subunit	TCP-1/cpn60 chaperonin family protein	GO:0005524, GO:0006457, GO:0051082, GO:0044267	.	.	.	.	.	1.13631	0.0770003	0.0166001
Nitab4.5_0003152g0020	Nitab4.5_0003152g0020.1	Histidinol-phosphate aminotransferase IPR005861 Histidinol-phosphate aminotransferase	EMB2196, HPA1, HISN6A, ATHPA1: histidinol phosphate aminotransferase 1	GO:0009058, GO:0030170, GO:0003824	.	.	.	.	.	1.16085	0.0854469	0.0167463
Nitab4.5_0003108g0040	Nitab4.5_0003108g0040.1	Poly(ADP-ribose) glycohydrolase glycohydrolase	TEJ: Poly (ADP-ribose) glycohydrolase (PARG)	GO:0004649, GO:0005975	.	.	.	.	.	-1.09815	0.0531604	0.016765
Nitab4.5_0000343g0330	Nitab4.5_0000343g0330.1	Polygalacturonase IPR012334 Pectin lyase fold	Pectin lyase-like superfamily protein	GO:0004650, GO:0005975	.	.	.	.	.	-1.51866	0.24926	0.0167868
Nitab4.5_0002546g0070	Nitab4.5_0002546g0070.1	Non-lysosomal glucosylceramidase IPR014551 Beta-glucosidase, GBA2 type	Beta-glucosidase, GBA2 type family protein	GO:0003824, GO:0004348, GO:0006680, GO:0016020, , GO:0006665, GO:0016021	KEGG:00511+3.2.1.45, KEGG:00600+3.2.1.45	.	.	.	.	1.07569	0.0444594	0.0167927
Nitab4.5_0002113g0040	Nitab4.5_0002113g0040.1	Palmitoyltransferase PFA4 IPR001594 Zinc finger, DHHC-type	DHHC-type zinc finger family protein	GO:0008270	.	.	.	.	.	1.12116	0.0720532	0.0168358
Nitab4.5_0003295g0200	Nitab4.5_0003295g0200.1	Cellulose synthase IPR005150 Cellulose synthase	CESA4, IRX5, NWS2: cellulose synthase A4	GO:0005515, GO:0008270, , GO:0016020, GO:0016760, GO:0030244	KEGG:00500+2.4.1.12, MetaCyc:PWY-1001, UniPathway:UPA00695	.	.	.	.	-1.98384	0.41505	0.0169222
Nitab4.5_0000287g0020	Nitab4.5_0000287g0020.1	SPRY domain-containing protein	SPla/RYanodine receptor (SPRY) domain-containing protein	GO:0005515	.	.	.	.	.	-1.29014	0.124088	0.0169247
Nitab4.5_0000607g0070	Nitab4.5_0000607g0070.1	ATP-dependent RNA helicase IPR011545 DNA_RNA helicase, DEAD_DEAH box type, N-terminal	DEA(D/H)-box RNA helicase family protein	GO:0003676, GO:0005524, GO:0008026	.	.	.	.	.	1.29459	0.124212	0.0170568
Nitab4.5_0001353g0010	Nitab4.5_0001353g0010.1	Peptidyl-tRNA hydrolase 2 IPR002833 Peptidyl-tRNA hydrolase, PTH2	Peptidyl-tRNA hydrolase II (PTH2) family protein	GO:0004045	.	.	.	.	.	1.19297	0.0919658	0.0170797
Nitab4.5_0000157g0380	Nitab4.5_0000157g0380.1	5-methyltetrahydropteroyltriglutamate--homocysteine methyltransferase IPR006276 5-methyltetrahydropteroyltriglutamate--homocysteine S-methyltransferase	ATMS2, MS2: methionine synthase 2	.	.	.	.	.	.	1.19349	0.101888	0.0171567
Nitab4.5_0001450g0110	Nitab4.5_0001450g0110.1	Lysine-specific histone demethylase 1 IPR002937 Amine oxidase	FLD: Flavin containing amine oxidoreductase family protein	GO:0003677, GO:0005515, GO:0016491, GO:0055114	.	.	.	SWI/SNF-SWI3	transcriptional regulator	1.19519	0.0877303	0.0171593
Nitab4.5_0000651g0010	Nitab4.5_0000651g0010.1	Expressed protein having alternate splicing products IPR015023 Protein of unknown function DUF1909	Uncharacterised protein family SERF	.	.	.	.	.	.	-1.16744	0.07652	0.0171667
Nitab4.5_0001223g0150	Nitab4.5_0001223g0150.1	Receptor kinase IPR002290 Serine_threonine protein kinase	.	GO:0005524, GO:0004672, GO:0006468, GO:0004674, GO:0016772, GO:0048544, GO:0005515	.	PPC:1.7.2	Domain of Unknown Function 26 (DUF26) Kinase	.	.	-1.09159	0.0510246	0.0172094
Nitab4.5_0006486g0040	Nitab4.5_0006486g0040.1	Mannose-P-dolichol utilization defect 1 protein IPR016817 Mannose-P-dolichol utilization defect 1 protein	Mannose-P-dolichol utilization defect 1 protein	.	.	.	.	.	.	1.08388	0.0507877	0.0172301
Nitab4.5_0001160g0090	Nitab4.5_0001160g0090.1	Fimbrin-like potential actin filament bundling protein IPR016146 Calponin-homology	FIM2, FIM5: fimbrin-like protein 2	GO:0005515, GO:0003779, GO:0005509	.	.	.	.	.	-1.18765	0.0782613	0.0172329
Nitab4.5_0002037g0010	Nitab4.5_0002037g0010.1	Carboxyl-terminal proteinase IPR004314 Protein of unknown function DUF239, plant	Protein of Unknown Function (DUF239)	.	.	.	.	.	.	-1.17994	0.103335	0.0172884
Nitab4.5_0002791g0010	Nitab4.5_0002791g0010.1	.	.	.	.	.	.	.	.	1.27574	0.133732	0.0173294
Nitab4.5_0000582g0180	Nitab4.5_0000582g0180.1	Phenylalanine ammonia-lyase IPR005922 Phenylalanine ammonia-lyase	PAL4: phenylalanine ammonia-lyase 4	GO:0009058, GO:0016841, GO:0005737, GO:0006559, GO:0003824,	KEGG:00360+4.3.1.24, KEGG:00940+4.3.1.24, MetaCyc:PWY-1121, MetaCyc:PWY-5883, MetaCyc:PWY-6444, MetaCyc:PWY-6457, UniPathway:UPA00713	.	.	.	.	-2.1243	0.448862	0.0173807
Nitab4.5_0000194g0160	Nitab4.5_0000194g0160.1	Major allergen Mal d 1 IPR000916 Bet v I allergen	.	GO:0006952, GO:0009607	.	.	.	.	.	1.38461	0.195467	0.0173931
Nitab4.5_0000507g0100	Nitab4.5_0000507g0100.1	Unknown Protein IPR012337 Polynucleotidyl transferase, ribonuclease H fold	.	GO:0003676	.	.	.	.	.	1.17899	0.0902668	0.0175554
Nitab4.5_0002654g0060	Nitab4.5_0002654g0060.1	Pentatricopeptide repeat-containing protein IPR002885 Pentatricopeptide repeat	Pentatricopeptide repeat (PPR) superfamily protein	GO:0005515	.	.	.	.	.	1.27153	0.127034	0.0175838
Nitab4.5_0000005g0080	Nitab4.5_0000005g0080.1	At1g62390-like protein (Fragment) IPR011990 Tetratricopeptide-like helical	Phox2: Octicosapeptide/Phox/Bem1p (PB1) domain-containing protein / tetratricopeptide repeat (TPR)-containing protein	GO:0005515	.	.	.	.	.	1.17485	0.0922817	0.0176315
Nitab4.5_0000136g0250	Nitab4.5_0000136g0250.1	TIM-barrel enzyme family protein IPR008322 Uncharacterised conserved protein UCP033271 IPR009215 TIM-barrel signal transduction protein, predicted IPR018087 Glycoside hydrolase, family 5, conserved site	unknown protein similar to AT5G66420.2	GO:0003824	.	.	.	.	.	1.16217	0.0966402	0.0178159
Nitab4.5_0000320g0090	Nitab4.5_0000320g0090.1	Acetylglutamate kinase-like protein IPR011148 N-acetylglutamate kinase	NAGK: N-acetyl-l-glutamate kinase	GO:0003991, GO:0005737, GO:0006526, , GO:0004349, GO:0006561	KEGG:00330+2.7.2.8, MetaCyc:PWY-5154, UniPathway:UPA00068, Reactome:REACT_13	.	.	.	.	1.3334	0.16753	0.0178598
Nitab4.5_0000526g0010	Nitab4.5_0000526g0010.1	Unknown Protein	.	.	.	.	.	.	.	-1.21865	0.124707	0.0179897
Nitab4.5_0003141g0020	Nitab4.5_0003141g0020.1	Integral membrane protein IPR008217 Protein of unknown function DUF125, transmembrane	unknown protein similar to AT3G51510.1	.	.	.	.	.	.	1.22452	0.129814	0.0179958
Nitab4.5_0000386g0040	Nitab4.5_0000386g0040.1	HAD superfamily hydrolase	unknown protein similar to AT2G45990.2	.	.	.	.	.	.	1.16675	0.0997601	0.0180998
Nitab4.5_0001700g0070	Nitab4.5_0001700g0070.1	Pantothenate kinase 4 IPR016949 Uncharacterised conserved protein UCP030210	Uncharacterised conserved protein (UCP030210)	.	.	.	.	.	.	1.02305	0.0145247	0.0181259
Nitab4.5_0000003g0240	Nitab4.5_0000003g0240.1	Calmodulin binding protein IPR012416 Calmodulin binding protein-like	.	.	.	.	.	.	.	-1.20932	0.122103	0.0184636
Nitab4.5_0000003g0240	Nitab4.5_0000003g0240.1	Calmodulin binding protein IPR012416 Calmodulin binding protein-like	.	.	.	.	.	.	.	-1.20932	0.122103	0.0184636
Nitab4.5_0002229g0130	Nitab4.5_0002229g0130.1	Glycosyltransferase IPR002495 Glycosyl transferase, family 8	GAUT12, LGT6, IRX8: galacturonosyltransferase 12	GO:0016757	.	.	.	.	.	-2.06747	0.429431	0.0184867
Nitab4.5_0000280g0040	Nitab4.5_0000280g0040.1	Cc-nbs-lrr, resistance protein	.	.	.	.	.	.	.	-1.16899	0.101141	0.0185063
Nitab4.5_0001970g0030	Nitab4.5_0001970g0030.1	Anthranilate synthase component I family protein expressed IPR005256 Anthranilate synthase component I	ASA2, ATHANSYNAB: anthranilate synthase 2	GO:0009058, GO:0016833, GO:0000162, GO:0004049	KEGG:00400+4.1.3.27, MetaCyc:PWY-5958, MetaCyc:PWY-6660, MetaCyc:PWY-6661, UniPathway:UPA00035	.	.	.	.	1.16186	0.0919352	0.0185356
Nitab4.5_0000141g0400	Nitab4.5_0000141g0400.1	Serine carboxypeptidase 1 IPR001563 Peptidase S10, serine carboxypeptidase	.	GO:0004185, GO:0006508	.	.	.	.	.	1.0616	0.0383516	0.0185816
Nitab4.5_0005762g0010	Nitab4.5_0005762g0010.1	Pre-mRNA-processing factor 40 homolog A IPR002713 FF domain	ATPRP40A, PRP40A: pre-mRNA-processing protein 40A	GO:0005515	.	.	.	.	.	1.09747	0.0607439	0.0186858
Nitab4.5_0000502g0190	Nitab4.5_0000502g0190.1	NAD dependent epimerase_dehydratase family protein-binding domain	NAD(P)-binding Rossmann-fold superfamily protein	.	.	.	.	.	.	1.66055	0.204436	0.0187584
Nitab4.5_0002029g0040	Nitab4.5_0002029g0040.1	MAP-like protein kinase IPR017946 PLC-like phosphodiesterase, TIM beta_alpha-barrel domain	PLC-like phosphodiesterases superfamily protein	GO:0006629, GO:0008081	.	.	.	.	.	-1.38145	0.193152	0.0188319
Nitab4.5_0000213g0030	Nitab4.5_0000213g0030.1	LRR receptor-like serine_threonine-protein kinase, RLP	Leucine-rich repeat (LRR) family protein	GO:0005515	.	.	.	.	.	1.26441	0.133764	0.0188721
Nitab4.5_0000610g0080	Nitab4.5_0000610g0080.1	Bifunctional polymyxin resistance protein ArnA-binding domain	UXS6: UDP-XYL synthase 6	GO:0003824, GO:0044237, GO:0050662	.	.	.	.	.	-1.24995	0.125198	0.0188996
Nitab4.5_0000869g0050	Nitab4.5_0000869g0050.1	PTAC12	PTAC12, HMR: plastid transcriptionally active 12	.	.	.	.	.	.	1.17702	0.106655	0.0189762
Nitab4.5_0000069g0100	Nitab4.5_0000069g0100.1	Phenylalanyl-tRNA synthetase beta chain IPR004531 Phenylalanyl-tRNA synthetase, class IIc, beta subunit, archae_euk cytosolic	tRNA synthetase beta subunit family protein	GO:0000287, GO:0003723, GO:0005524, GO:0006432, GO:0000166	KEGG:00970+6.1.1.20	.	.	.	.	1.10464	0.0612277	0.0190767
Nitab4.5_0004979g0100	Nitab4.5_0004979g0100.1	Similarity the ORF shows strong similarity to EST 5419 - Aspergillus oryzae	2-oxoglutarate (2OG) and Fe(II)-dependent oxygenase superfamily protein	GO:0016491, GO:0016706, GO:0055114	.	.	.	.	.	-1.11479	0.0642069	0.0192138
Nitab4.5_0000278g0050	Nitab4.5_0000278g0050.1	Os12g0581300 protein (Fragment) IPR006873 Protein of unknown function DUF620	Protein of unknown function (DUF620)	.	.	.	.	.	.	-1.76402	0.37384	0.019282
Nitab4.5_0001168g0090	Nitab4.5_0001168g0090.1	Complex I intermediate-associated protein 30 IPR013857 NADH:ubiquinone oxidoreductase intermediate-associated protein 30	NADH:ubiquinone oxidoreductase intermediate-associated protein 30	.	.	.	.	.	.	1.20747	0.100987	0.0192834
Nitab4.5_0000013g0510	Nitab4.5_0000013g0510.1	Calmodulin-binding protein family-like IPR000048 IQ calmodulin-binding region	IQD13: IQ-domain 13	GO:0005515	.	.	.	.	.	-1.58016	0.261179	0.0193265
Nitab4.5_0000443g0010	Nitab4.5_0000443g0010.1	Kinase PfkB family IPR011611 Carbohydrate_purine kinase	pfkB-like carbohydrate kinase family protein	.	.	.	.	.	.	-1.78076	0.224261	0.0194984
Nitab4.5_0003088g0010	Nitab4.5_0003088g0010.1	Cytochrome P450	CYP76G1: cytochrome P450, family 76, subfamily G, polypeptide 1	GO:0016705, GO:0055114, GO:0005506, GO:0020037	Reactome:REACT_13433	.	.	.	.	1.14149	0.0525789	0.0195516
Nitab4.5_0001139g0030	Nitab4.5_0001139g0030.1	BHLH transcription factor-like protein IPR011598 Helix-loop-helix DNA-binding	.	.	.	.	.	.	.	-1.18006	0.107612	0.0196471
Nitab4.5_0000338g0120	Nitab4.5_0000338g0120.1	Knotted-1-like homeobox protein H1 IPR005541 KNOX2	KNAT6, KNAT6L, KNAT6S: KNOTTED1-like homeobox gene 6	GO:0003677, GO:0005634	.	.	.	HB	TF	-1.07788	0.0495519	0.0198533
Nitab4.5_0000337g0190	Nitab4.5_0000337g0190.1	.	.	.	.	.	.	.	.	-1.09056	0.057423	0.0199015
Nitab4.5_0002842g0090	Nitab4.5_0002842g0090.1	Protein Brevis radix-like 4 IPR013591 Disease resistance_zinc finger_chromosome condensation-like region	ATBRXL4, BRX-LIKE4, BRXL4: BREVIS RADIX-like 4	.	.	.	.	.	.	-1.12467	0.07279	0.0199081
Nitab4.5_0005478g0010	Nitab4.5_0005478g0010.1	Genomic DNA chromosome 5 P1 clone MYN21	unknown protein similar to AT5G55960.1	.	.	.	.	.	.	-1.30352	0.175607	0.0200026
Nitab4.5_0000777g0030	Nitab4.5_0000777g0030.1	Adenylyltransferase and sulfurtransferase MOCS3 IPR009036 Molybdenum cofactor biosynthesis, MoeB	NAD(P)-binding Rossmann-fold superfamily protein	GO:0003824	.	.	.	.	.	1.11207	0.0518485	0.0200477
Nitab4.5_0002700g0200	Nitab4.5_0002700g0200.1	Os08g0272000 protein (Fragment)	unknown protein similar to AT1G16000.1	.	.	.	.	.	.	1.2661	0.154683	0.020095
Nitab4.5_0001879g0010	Nitab4.5_0001879g0010.1	Catalytic_ oxidoreductase acting on NADH or NADPH IPR008011 Complex 1 LYR protein	complex 1 family protein / LVR family protein	.	.	.	.	.	.	1.21183	0.116344	0.0202647
Nitab4.5_0003562g0010	Nitab4.5_0003562g0010.1	Calcium-dependent protein kinase 4 IPR002290 Serine_threonine protein kinase	CDPK19, CPK8: calcium-dependent protein kinase 19	GO:0005509	.	.	.	.	.	-1.22339	0.124437	0.0203814
Nitab4.5_0002326g0140	Nitab4.5_0002326g0140.1	Dopamine beta-monooxygenase IPR006593 Cytochrome b561_ferric reductase transmembrane	Cytochrome b561/ferric reductase transmembrane with DOMON related domain	.	.	.	.	.	.	-1.29976	0.157654	0.0204007
Nitab4.5_0002626g0010	Nitab4.5_0002626g0010.1	CHY zinc finger family protein expressed IPR008913 Zinc finger, CHY-type	CHY-type/CTCHY-type/RING-type Zinc finger protein	GO:0005515, GO:0008270	.	.	.	.	.	1.80368	0.381477	0.0204508
Nitab4.5_0000824g0090	Nitab4.5_0000824g0090.1	.	.	.	.	.	.	.	.	1.36656	0.205363	0.0208265
Nitab4.5_0000559g0280	Nitab4.5_0000559g0280.1	Cation_H(+) antiporter 15 IPR006153 Cation_H+ exchanger	.	GO:0006812, GO:0015299, GO:0016021, GO:0055085	.	.	.	.	.	-1.11356	0.064758	0.0209637
Nitab4.5_0001030g0130	Nitab4.5_0001030g0130.1	ATP-dependent RNA helicase IPR011545 DNA_RNA helicase, DEAD_DEAH box type, N-terminal	EMB25, PDE317, ISE2: DEAD/DEAH box helicase, putative	GO:0005524, GO:0016818, GO:0003676, GO:0008026, GO:0004386	.	.	.	.	.	1.17146	0.106831	0.0209656
Nitab4.5_0000416g0080	Nitab4.5_0000416g0080.1	Ribonuclease 3-like protein 3 IPR000999 Ribonuclease III	DCL4, ATDCL4: dicer-like 4	GO:0005515, GO:0003723, GO:0004525, GO:0006396, GO:0016891, GO:0003676, GO:0005524, GO:0008026, GO:0004386	.	.	.	.	.	-1.19451	0.114394	0.0210412
Nitab4.5_0000026g0140	Nitab4.5_0000026g0140.1	Pectinesterase	.	GO:0004857, GO:0030599	KEGG:00040+3.1.1.11, KEGG:00500+3.1.1.11, MetaCyc:PWY-1081, MetaCyc:PWY-7243, MetaCyc:PWY-7246, MetaCyc:PWY-7248, UniPathway:UPA00545	.	.	.	.	1.53764	0.266605	0.0210919
Nitab4.5_0000185g0240	Nitab4.5_0000185g0240.1	Calcineurin B-like calcium binding protein IPR015757 Calcineurin B protein	CBL1, ATCBL1, SCABP5: calcineurin B-like protein 1	.	.	.	.	.	.	-1.62687	0.322633	0.0211521
Nitab4.5_0000532g0010	Nitab4.5_0000532g0010.1	Cytochrome P450	.	GO:0005506, GO:0016705, GO:0020037, GO:0055114	Reactome:REACT_13433	.	.	.	.	1.44142	0.247464	0.0212061
Nitab4.5_0000011g0060	Nitab4.5_0000011g0060.1	Rhodanese-like domain-containing protein (Fragment)	Rhodanese/Cell cycle control phosphatase superfamily protein	.	.	.	.	.	.	-1.21737	0.116673	0.0212478
Nitab4.5_0000650g0080	Nitab4.5_0000650g0080.1	Fasciclin-like arabinogalactan protein 5 IPR000782 FAS1 domain	FLA11, ATFLA11: FASCICLIN-like arabinogalactan-protein 11	.	.	.	.	.	.	-1.97979	0.416748	0.0212631
Nitab4.5_0001614g0090	Nitab4.5_0001614g0090.1	Unknown Protein	unknown protein similar to AT4G33740.3	.	.	.	.	.	.	-1.05362	0.0348708	0.0213138
Nitab4.5_0001803g0090	Nitab4.5_0001803g0090.1	.	.	.	.	.	.	.	.	1.2434	0.146206	0.0213496
Nitab4.5_0000960g0180	Nitab4.5_0000960g0180.1	F-box family protein IPR006527 F-box associated	.	GO:0005515	.	.	.	.	.	-1.09141	0.0491659	0.0213963
Nitab4.5_0000760g0090	Nitab4.5_0000760g0090.1	.	.	.	.	.	.	.	.	1.46264	0.258915	0.0213998
Nitab4.5_0001603g0110	Nitab4.5_0001603g0110.1	WRKY transcription factor 26 IPR003657 DNA-binding WRKY	WRKY7, ATWRKY7: WRKY DNA-binding protein 7	GO:0003700, GO:0006355, GO:0043565	.	.	.	WRKY	TF	-1.31237	0.175865	0.0214495
Nitab4.5_0002389g0020	Nitab4.5_0002389g0020.1	Cellulose synthase IPR005150 Cellulose synthase	CESA4, IRX5, NWS2: cellulose synthase A4	GO:0016020, GO:0016760, GO:0030244,	KEGG:00500+2.4.1.12, MetaCyc:PWY-1001, UniPathway:UPA00695	.	.	.	.	-2.03804	0.481117	0.0214959
Nitab4.5_0000532g0030	Nitab4.5_0000532g0030.1	Exostosin-like glycosyltransferase IPR004263 Exostosin-like	GUT2, IRX10, ATGUT1: Exostosin family protein	.	.	.	.	.	.	-1.46306	0.257213	0.021604
Nitab4.5_0002611g0020	Nitab4.5_0002611g0020.1	Cellulose synthase 3 IPR005150 Cellulose synthase	IRX3, CESA7, ATCESA7, MUR10: Cellulose synthase family protein	GO:0016020, GO:0016760, GO:0030244, GO:0005515, GO:0008270,	KEGG:00500+2.4.1.12, MetaCyc:PWY-1001, UniPathway:UPA00695	.	.	.	.	-2.09892	0.485972	0.0216488
Nitab4.5_0000125g0130	Nitab4.5_0000125g0130.1	Homology to unknown gene IPR007452 Protein of unknown function DUF490	emb2410: embryo defective 2410	.	.	.	.	.	.	-1.10363	0.0592253	0.0216653
Nitab4.5_0000080g0330	Nitab4.5_0000080g0330.1	Dehydrogenase_reductase SDR family member 7 IPR002347 Glucose_ribitol dehydrogenase	NAD(P)-binding Rossmann-fold superfamily protein	GO:0008152, GO:0016491	.	.	.	.	.	1.08873	0.0445623	0.0216917
Nitab4.5_0000818g0220	Nitab4.5_0000818g0220.1	Receptor like kinase, RLK	PXY: Leucine-rich repeat protein kinase family protein	GO:0005515, GO:0004674, GO:0006468, GO:0004672, GO:0005524, GO:0016772	.	PPC:1.12.4	Leucine Rich Repeat Kinase XI & XII	.	.	-1.23944	0.12269	0.0217323
Nitab4.5_0004983g0040	Nitab4.5_0004983g0040.1	Zinc finger protein CONSTANS-LIKE 1 IPR000315 Zinc finger, B-box	STH: salt tolerance homologue	GO:0005622, GO:0008270	.	.	.	.	.	-1.28389	0.168436	0.0217823
Nitab4.5_0000861g0030	Nitab4.5_0000861g0030.1	Microtubule-associated protein MAP65-1a IPR007145 MAP65_ASE1	MAP65-8: microtubule-associated protein 65-8	GO:0000226, GO:0000910, GO:0008017	.	.	.	.	.	-1.67395	0.264128	0.0218062
Nitab4.5_0000008g0600	Nitab4.5_0000008g0600.1	Acetyl-coenzyme A carboxylase carboxyl transferase subunit alpha IPR001095 Acetyl-CoA carboxylase, alpha subunit	CAC3: acetyl Co-enzyme a carboxylase carboxyltransferase alpha subunit	GO:0003989, GO:0006633, GO:0009317, GO:0016874	KEGG:00061+6.4.1.2, KEGG:00253+6.4.1.2, KEGG:00620+6.4.1.2, KEGG:00640+6.4.1.2, KEGG:00720+6.4.1.2, MetaCyc:PWY-4381, MetaCyc:PWY-5743, MetaCyc:PWY-5744, MetaCyc:PWY-5789, MetaCyc:PWY-6679, UniPathway:UPA00655	.	.	.	.	1.16083	0.0665253	0.0218353
Nitab4.5_0002494g0060	Nitab4.5_0002494g0060.1	U2 small nuclear ribonucleoprotein B IPR012677 Nucleotide-binding, alpha-beta plait	U2B'': U2 small nuclear ribonucleoprotein B	GO:0003676, GO:0000398, GO:0017069, GO:0000166	.	.	.	.	.	1.21132	0.117055	0.0218569
Nitab4.5_0000021g0040	Nitab4.5_0000021g0040.1	Carbon catabolite repressor protein 4 homolog 3 IPR005135 Endonuclease_exonuclease_phosphatase	Calcium-binding endonuclease/exonuclease/phosphatase family	GO:0005509	.	.	.	.	.	-1.09191	0.0540609	0.0219082
Nitab4.5_0001600g0080	Nitab4.5_0001600g0080.1	Major ampullate spidroin 2-2 IPR001202 WW_Rsp5_WWP	unknown protein similar to AT2G33510.1	GO:0005515	.	.	.	.	.	-1.13733	0.0721035	0.0219806
Nitab4.5_0003714g0110	Nitab4.5_0003714g0110.1	Pentatricopeptide repeat-containing protein IPR002885 Pentatricopeptide repeat	Pentatricopeptide repeat (PPR) superfamily protein	GO:0005515	.	.	.	.	.	1.24903	0.124264	0.0220049
Nitab4.5_0000094g0130	Nitab4.5_0000094g0130.1	GDSL esterase_lipase At5g42170 IPR001087 Lipase, GDSL	GDSL-like Lipase/Acylhydrolase superfamily protein	GO:0016787, GO:0006629, GO:0016788	.	.	.	.	.	1.49713	0.275943	0.0220937
Nitab4.5_0002322g0030	Nitab4.5_0002322g0030.1	Cobalamin synthesis protein P biosynthesis CobW-like	PTAC17: plastid transcriptionally active 17	.	.	.	.	.	.	1.23498	0.127602	0.0221142
Nitab4.5_0000308g0050	Nitab4.5_0000308g0050.1	Guanine nucleotide-binding protein subunit beta IPR016346 Guanine nucleotide-binding protein, beta subunit	AGB1, ELK4, ATAGB1: GTP binding protein beta 1	, GO:0005515	Reactome:REACT_13685, Reactome:REACT_14797, Reactome:REACT_1505, Reactome:REACT_15295, Reactome:REACT_15380, Reactome:REACT_604	.	.	.	.	-1.19179	0.117013	0.0222558
Nitab4.5_0000422g0150	Nitab4.5_0000422g0150.1	Transcription initiation factor TFIID subunit 11 IPR006809 TAFII28-like protein	TAF11: TBP-associated factor 11	GO:0005634, GO:0006367, GO:0046982	.	.	.	.	.	1.13933	0.0810746	0.0223041
Nitab4.5_0000588g0290	Nitab4.5_0000588g0290.1	Unknown Protein	unknown protein similar to AT1G20430.1	.	.	.	.	.	.	1.34926	0.199833	0.0225044
Nitab4.5_0000604g0080	Nitab4.5_0000604g0080.1	Expressed protein (Fragment) IPR006514 Protein of unknown function DUF579, plant	Protein of unknown function (DUF579)	.	.	.	.	.	.	-2.01903	0.471014	0.0225192
Nitab4.5_0000018g0020	Nitab4.5_0000018g0020.1	Unknown Protein	unknown protein similar to AT1G23230.1	.	.	.	.	.	.	-1.19403	0.073375	0.0225434
Nitab4.5_0002944g0150	Nitab4.5_0002944g0150.1	Os11g0223400 protein (Fragment)	unknown protein similar to AT1G64140.1	.	.	.	.	.	.	1.49737	0.237764	0.0225859
Nitab4.5_0004281g0090	Nitab4.5_0004281g0090.1	FAD binding protein	unknown protein similar to AT3G49645.1	.	.	.	.	.	.	1.31141	0.147032	0.0226922
Nitab4.5_0000287g0200	Nitab4.5_0000287g0200.1	THO complex subunit 5 homolog IPR019163 THO complex, subunit 5	THO5, AtTHO5: THO complex, subunit 5	.	.	.	.	.	.	1.10158	0.0504612	0.022716
Nitab4.5_0000415g0030	Nitab4.5_0000415g0030.1	Regulator of chromosome condensation (RCC1)-like protein IPR009091 Regulator of chromosome condensation_beta-lactamase-inhibitor protein II	UVR8: Regulator of chromosome condensation (RCC1) family protein	.	.	.	.	.	.	1.14653	0.0939845	0.02273
Nitab4.5_0004550g0030	Nitab4.5_0004550g0030.1	Ribosomal RNA small subunit methyltransferase A IPR011530 rRNA adenine dimethylase	PFC1: Ribosomal RNA adenine dimethylase family protein	GO:0000154, GO:0000179, GO:0008649	.	.	.	.	.	1.12658	0.0761322	0.0228254
Nitab4.5_0003631g0060	Nitab4.5_0003631g0060.1	Pentatricopeptide repeat-containing protein IPR002885 Pentatricopeptide repeat	Pentatricopeptide repeat (PPR) superfamily protein	GO:0005515	.	.	.	.	.	1.15291	0.0984414	0.0228676
Nitab4.5_0000869g0020	Nitab4.5_0000869g0020.1	Glucan endo-1 3-beta-glucosidase 7 IPR013781 Glycoside hydrolase, subgroup, catalytic core	Glycosyl hydrolase superfamily protein	GO:0003824, GO:0005975, GO:0004553	KEGG:00500+3.2.1.39	.	.	.	.	-1.17687	0.107775	0.0229154
Nitab4.5_0001770g0200	Nitab4.5_0001770g0200.1	F-box family protein IPR006566 FBD-like	.	.	.	.	.	.	.	1.18605	0.0962807	0.022918
Nitab4.5_0000059g0440	Nitab4.5_0000059g0440.1	Pentatricopeptide repeat-containing protein IPR002885 Pentatricopeptide repeat	Tetratricopeptide repeat (TPR)-like superfamily protein	GO:0005515	.	.	.	.	.	1.20292	0.114063	0.0229421
Nitab4.5_0001509g0080	Nitab4.5_0001509g0080.1	Atp-dependent RNA helicase IPR011545 DNA_RNA helicase, DEAD_DEAH box type, N-terminal	LOS4: P-loop containing nucleoside triphosphate hydrolases superfamily protein	GO:0003676, GO:0005524, GO:0008026	.	.	.	.	.	-1.11883	0.074608	0.0229966
Nitab4.5_0001383g0030	Nitab4.5_0001383g0030.1	Acid beta-fructofuranosidase IPR001362 Glycoside hydrolase, family 32	Glycosyl hydrolases family 32 protein	GO:0004553, GO:0005975, GO:0004564, GO:0004575	KEGG:00052+3.2.1.26, KEGG:00500+3.2.1.26, MetaCyc:PWY-621	.	.	.	.	1.30099	0.173815	0.0231843
Nitab4.5_0003077g0060	Nitab4.5_0003077g0060.1	Transcription factor CYCLOIDEA (Fragment) IPR005333 Transcription factor, TCP	TCP4: TCP family transcription factor 4	.	.	.	.	TCP	TF	1.16672	0.0862781	0.02324
Nitab4.5_0000005g0340	Nitab4.5_0000005g0340.1	Unknown Protein	ankyrin repeat family protein	.	.	.	.	.	.	-1.57544	0.308684	0.0232645
Nitab4.5_0000130g0150	Nitab4.5_0000130g0150.1	Tyrosine phosphatase family protein IPR020428 Protein-tyrosine phosphatase, dual specificity phosphatase, eukaryotic	Phosphotyrosine protein phosphatases superfamily protein	GO:0004725, GO:0016311, GO:0016791	.	.	.	.	.	2.40193	0.498309	0.0233826
Nitab4.5_0001532g0040	Nitab4.5_0001532g0040.1	TPR repeat IPR011990 Tetratricopeptide-like helical	Tetratricopeptide repeat (TPR)-like superfamily protein	GO:0005515	.	.	.	.	.	1.33039	0.158165	0.0233921
Nitab4.5_0001508g0010	Nitab4.5_0001508g0010.1	Methyl binding domain protein IPR001739 Methyl-CpG DNA binding	MBD13: methyl-CPG-binding domain protein 13	GO:0003677, GO:0005634	.	.	.	.	.	-1.31011	0.181642	0.023394
Nitab4.5_0000669g0230	Nitab4.5_0000669g0230.1	GDSL esterase_lipase At1g28590 IPR001087 Lipase, GDSL	GDSL-like Lipase/Acylhydrolase superfamily protein	GO:0006629, GO:0016788, GO:0016787	.	.	.	.	.	1.3082	0.171485	0.0235419
Nitab4.5_0000636g0070	Nitab4.5_0000636g0070.1	Glucosyltransferase IPR002213 UDP-glucuronosyl_UDP-glucosyltransferase	.	GO:0008152, GO:0016758	.	.	.	.	.	1.12351	0.0765536	0.0236944
Nitab4.5_0000705g0220	Nitab4.5_0000705g0220.1	Exoribonuclease R_ribonuclease II IPR001900 Ribonuclease II and R	EMB2730, RNR1, ATMTRNASEII: Ribonuclease II/R family protein	.	.	.	.	.	.	1.20813	0.0930493	0.0237635
Nitab4.5_0001015g0050	Nitab4.5_0001015g0050.1	Ferric-chelate reductase 1 IPR006593 Cytochrome b561_ferric reductase transmembrane	Cytochrome b561/ferric reductase transmembrane with DOMON related domain	GO:0016021	.	.	.	.	.	-1.13661	0.0860705	0.0238105
Nitab4.5_0004135g0010	Nitab4.5_0004135g0010.1	Pentatricopeptide repeat-containing protein IPR002885 Pentatricopeptide repeat	Pentatricopeptide repeat (PPR) superfamily protein	GO:0005515	.	.	.	.	.	1.1812	0.11725	0.0238172
Nitab4.5_0000267g0040	Nitab4.5_0000267g0040.1	Unknown Protein	unknown protein similar to AT3G06150.1	.	.	.	.	.	.	1.21272	0.0797707	0.0238477
Nitab4.5_0000587g0100	Nitab4.5_0000587g0100.1	LRR receptor-like serine_threonine-protein kinase, RLP	Leucine-rich repeat (LRR) family protein	GO:0005515	.	.	.	.	.	1.23012	0.104255	0.0243622
Nitab4.5_0001697g0140	Nitab4.5_0001697g0140.1	LUMINIDEPENDENS-like protein (Fragment) IPR001356 Homeobox	Cation efflux family protein	GO:0006812, GO:0008324, GO:0016021, GO:0055085, GO:0003700, GO:0006355, GO:0043565, GO:0003677	.	.	.	.	.	1.0986	0.0641533	0.0243799
Nitab4.5_0001915g0080	Nitab4.5_0001915g0080.1	F-box family protein IPR001810 Cyclin-like F-box	.	GO:0005515	.	.	.	.	.	1.14099	0.0931137	0.0246019
Nitab4.5_0001651g0040	Nitab4.5_0001651g0040.1	.	.	.	.	.	.	.	.	1.38875	0.22789	0.0246421
Nitab4.5_0001123g0010	Nitab4.5_0001123g0010.1	.	.	.	.	.	.	.	.	-1.07908	0.0447374	0.0246808
Nitab4.5_0000064g0030	Nitab4.5_0000064g0030.1	CBF1 interacting corepressor	unknown protein similar to AT3G59800.1	.	.	.	.	.	.	1.17093	0.0984636	0.0247087
Nitab4.5_0000437g0170	Nitab4.5_0000437g0170.1	Cellulose synthase IPR005150 Cellulose synthase	CESA8, IRX1, ATCESA8, LEW2: cellulose synthase family protein	, GO:0016020, GO:0016760, GO:0030244	KEGG:00500+2.4.1.12, MetaCyc:PWY-1001, UniPathway:UPA00695	.	.	.	.	-1.99596	0.484041	0.0249296
Nitab4.5_0000954g0020	Nitab4.5_0000954g0020.1	Prenylcysteine oxidase 1 IPR010795 Prenylcysteine lyase	FCLY: farnesylcysteine lyase	GO:0016670, GO:0030328, GO:0055114	.	.	.	.	.	1.12053	0.0809149	0.0249987
Nitab4.5_0000306g0270	Nitab4.5_0000306g0270.1	F-box family protein IPR006527 F-box associated	.	GO:0005515	.	.	.	.	.	-1.17353	0.0916372	0.0250528
Nitab4.5_0005528g0010	Nitab4.5_0005528g0010.1	Os03g0731050 protein (Fragment) IPR004949 Protein of unknown function DUF266, plant	Core-2/I-branching beta-1,6-N-acetylglucosaminyltransferase family protein	GO:0008375, GO:0016020	.	.	.	.	.	-1.21822	0.141196	0.0252931
Nitab4.5_0002595g0020	Nitab4.5_0002595g0020.1	Unknown Protein	.	.	.	.	.	.	.	1.20676	0.11942	0.0252966
Nitab4.5_0002365g0060	Nitab4.5_0002365g0060.1	Methionyl-tRNA synthetase	methionine--tRNA ligase, putative / methionyl-tRNA synthetase, putative / MetRS, putative	GO:0000166, GO:0004825, GO:0005524, GO:0005737, GO:0006431, GO:0000049, GO:0004812, GO:0006418	KEGG:00450+6.1.1.10, KEGG:00970+6.1.1.10, Reactome:REACT_71	.	.	.	.	1.26612	0.157375	0.0253405
Nitab4.5_0000217g0010	Nitab4.5_0000217g0010.1	Membrane-bound transcription factor protease site 2 IPR008915 Peptidase M50	Peptidase M50 family protein	GO:0004222, GO:0006508, GO:0016020, GO:0005515	.	.	.	.	.	1.17584	0.0914976	0.0253444
Nitab4.5_0000136g0140	Nitab4.5_0000136g0140.1	Transmembrane protein 222 (Fragment) IPR008496 Protein of unknown function DUF778	RTH: RTE1-homolog	.	.	.	.	.	.	-1.09366	0.0607976	0.025427
Nitab4.5_0001644g0100	Nitab4.5_0001644g0100.1	Beta-glucosidase IPR001360 Glycoside hydrolase, family 1	BGLU44: B-S glucosidase 44	GO:0004553, GO:0005975, GO:0003824	.	.	.	.	.	1.29686	0.14677	0.025454
Nitab4.5_0003039g0070	Nitab4.5_0003039g0070.1	Cell division protease ftsH homolog 4 IPR003959 ATPase, AAA-type, core	EMB2083: AAA-type ATPase family protein	.	.	.	.	.	.	1.11444	0.0730742	0.0254559
Nitab4.5_0000108g0150	Nitab4.5_0000108g0150.1	Receptor-like kinase IPR002290 Serine_threonine protein kinase	Protein kinase superfamily protein	GO:0004672, GO:0005524, GO:0006468, GO:0016772, GO:0004674	.	PPC:1.5.1	Wall Associated Kinase-like Kinase	.	.	-1.18091	0.115114	0.0256489
Nitab4.5_0002516g0040	Nitab4.5_0002516g0040.1	.	.	GO:0004842, GO:0005680	UniPathway:UPA00143	.	.	.	.	1.20497	0.134218	0.0256696
Nitab4.5_0000783g0180	Nitab4.5_0000783g0180.1	Nodule inception protein (Fragment) IPR003035 Plant regulator RWP-RK	Plant regulator RWP-RK family protein	GO:0005515	.	.	.	RWP-RK	TF	-1.31288	0.169614	0.0257135
Nitab4.5_0004744g0030	Nitab4.5_0004744g0030.1	Unknown Protein	unknown protein similar to AT5G02090.1	.	.	.	.	.	.	-1.80442	0.404901	0.0257823
Nitab4.5_0002820g0060	Nitab4.5_0002820g0060.1	Atoep16-4 IPR003397 Mitochondrial inner membrane translocase complex, subunit Tim17_22	ATOEP16-4: Mitochondrial import inner membrane translocase subunit Tim17/Tim22/Tim23 family protein	.	.	.	.	.	.	1.11422	0.0775188	0.0258511
Nitab4.5_0004567g0020	Nitab4.5_0004567g0020.1	Ethylene-responsive transcription factor 13 IPR001471 Pathogenesis-related transcriptional factor and ERF, DNA-binding	HRD: Integrase-type DNA-binding superfamily protein	GO:0003700, GO:0006355, GO:0003677	.	.	.	AP2-EREBP	TF	-1.63037	0.35233	0.0258792
Nitab4.5_0001752g0010	Nitab4.5_0001752g0010.1	LRR receptor-like serine_threonine-protein kinase, RLP	Leucine-rich repeat (LRR) family protein	GO:0005515	.	.	.	.	.	-1.87317	0.451618	0.0258925
Nitab4.5_0002793g0080	Nitab4.5_0002793g0080.1	F-box family protein IPR005174 Protein of unknown function DUF295	.	.	.	.	.	.	.	1.20836	0.129122	0.0259297
Nitab4.5_0000479g0020	Nitab4.5_0000479g0020.1	NAC domain protein IPR003441 protein	NST1, EMB2301, ANAC043: NAC (No Apical Meristem) domain transcriptional regulator superfamily protein	GO:0003677, GO:0006355	.	.	.	NAC	TF	-1.42044	0.2056	0.0259869
Nitab4.5_0000125g0190	Nitab4.5_0000125g0190.1	PsbP domain-containing protein 5, chloroplastic IPR016123 Mog1_PsbP, alpha_beta_alpha sandwich	Mog1/PsbP/DUF1795-like photosystem II reaction center PsbP family protein	GO:0005509, GO:0009523, GO:0009654, GO:0015979, GO:0019898	.	.	.	.	.	1.29651	0.130076	0.0260661
Nitab4.5_0000669g0220	Nitab4.5_0000669g0220.1	Galactosylgalactosylxylosylprotein 3-beta-glucuronosyltransferase 1 IPR005027 Glycosyl transferase, family 43	IRX9: Nucleotide-diphospho-sugar transferases superfamily protein	GO:0015018, GO:0016020	.	.	.	.	.	-2.18099	0.547178	0.0260828
Nitab4.5_0001105g0220	Nitab4.5_0001105g0220.1	Unknown Protein	unknown protein similar to AT3G19550.1	.	.	.	.	.	.	2.18817	0.538124	0.0261625
Nitab4.5_0000121g0200	Nitab4.5_0000121g0200.1	Exostosin family-like protein IPR004263 Exostosin-like	Exostosin family protein	.	.	.	.	.	.	-1.17072	0.105219	0.0261682
Nitab4.5_0003698g0040	Nitab4.5_0003698g0040.1	Os11g0198100 protein (Fragment) IPR006852 Protein of unknown function DUF616	Protein of unknown function (DUF616)	.	.	.	.	.	.	1.12701	0.0786319	0.0261729
Nitab4.5_0000543g0010	Nitab4.5_0000543g0010.1	Myb family transcription factor IPR006447 Myb-like DNA-binding region, SHAQKYF class	Homeodomain-like superfamily protein	GO:0003677, GO:0003682	.	.	.	G2-like	TF	-1.73515	0.295435	0.0261936
Nitab4.5_0000287g0030	Nitab4.5_0000287g0030.1	Ethylene-responsive transcription factor 5 IPR001471 Pathogenesis-related transcriptional factor and ERF, DNA-binding	DEAR2: DREB and EAR motif protein 2	GO:0003700, GO:0006355, GO:0003677	.	.	.	AP2-EREBP	TF	-1.45893	0.255473	0.0261998
Nitab4.5_0001089g0020	Nitab4.5_0001089g0020.1	.	.	.	.	.	.	.	.	-1.32273	0.179376	0.0262232
Nitab4.5_0000312g0120	Nitab4.5_0000312g0120.1	GRAS family transcription factor IPR005202 GRAS transcription factor	HAM3, ATHAM3, LOM3: GRAS family transcription factor	.	.	.	.	GRAS	TF	-1.09623	0.0666712	0.0262553
Nitab4.5_0000155g0140	Nitab4.5_0000155g0140.1	Importin alpha-1b subunit IPR011989 Armadillo-like helical	IMPA-4: importin alpha isoform 4	GO:0005488, GO:0005515, GO:0005634, GO:0005737, GO:0006606, GO:0008565	.	.	.	.	.	-1.14058	0.0809294	0.0262828
Nitab4.5_0000332g0190	Nitab4.5_0000332g0190.1	Chloroplast protein HCF243	unknown protein similar to AT3G15095.2	.	.	.	.	.	.	-1.15048	0.101794	0.0262871
Nitab4.5_0002904g0070	Nitab4.5_0002904g0070.1	Receptor-like protein kinase At5g59670 IPR002290 Serine_threonine protein kinase	ATPERK1, PERK1: proline extensin-like receptor kinase 1	GO:0004672, GO:0006468, GO:0005524, GO:0004674, GO:0016772	.	PPC:1.6.2	Plant External Response Like Kinase	.	.	-1.26318	0.160496	0.0263252
Nitab4.5_0001748g0010	Nitab4.5_0001748g0010.1	Pyruvate kinase IPR001697 Pyruvate kinase	PKP1, PKP-BETA1, PKP2: plastidic pyruvate kinase beta subunit 1	GO:0000287, GO:0004743, GO:0006096, GO:0030955, GO:0003824,	KEGG:00010+2.7.1.40, KEGG:00230+2.7.1.40, KEGG:00620+2.7.1.40, MetaCyc:PWY-1042, MetaCyc:PWY-2221, MetaCyc:PWY-5484, MetaCyc:PWY-5723, MetaCyc:PWY-6142, MetaCyc:PWY-6886, MetaCyc:PWY-6901, MetaCyc:PWY-7003, MetaCyc:PWY-7218, Reactome:REACT_474, UniPathway:UPA00109	.	.	.	.	1.08499	0.0558489	0.0263355
Nitab4.5_0000019g0070	Nitab4.5_0000019g0070.1	.	chaperone binding;ATPase activators	GO:0001671, GO:0051087	.	.	.	.	.	-1.09743	0.0511999	0.0263452
Nitab4.5_0000326g0220	Nitab4.5_0000326g0220.1	60 ribosomal protein L14 IPR002784 Ribosomal protein L14	Ribosomal protein L14	GO:0003735, GO:0005622, GO:0005840, GO:0006412	.	.	.	.	.	1.07697	0.0533403	0.0264136
Nitab4.5_0000055g0010	Nitab4.5_0000055g0010.1	Conserved oligomeric Golgi complex subunit 3 IPR007265 Sec34-like protein	sec34-like family protein	GO:0005801, GO:0006886, GO:0016020	.	.	.	.	.	1.08618	0.0558895	0.0265299
Nitab4.5_0001455g0030	Nitab4.5_0001455g0030.1	Rhodanese-like family protein-like protein (Fragment) IPR001763 Rhodanese-like	Rhodanese/Cell cycle control phosphatase superfamily protein	.	.	.	.	.	.	1.25163	0.132579	0.0265598
Nitab4.5_0000241g0280	Nitab4.5_0000241g0280.1	.	.	.	.	.	.	.	.	1.10593	0.0716206	0.026608
Nitab4.5_0000079g0110	Nitab4.5_0000079g0110.1	At4g38160-like protein (Fragment) IPR003690 Mitochodrial transcription termination factor-related	pde191: Mitochondrial transcription termination factor family protein	.	.	.	.	mTERF	TF	1.21264	0.101065	0.0266473
Nitab4.5_0006171g0070	Nitab4.5_0006171g0070.1	Necrotic spotted lesions 1 (Fragment) IPR001862 Membrane attack complex component_perforin_complement C9	MAC/Perforin domain-containing protein	.	.	.	.	.	.	-1.16168	0.0975447	0.0267146
Nitab4.5_0003850g0060	Nitab4.5_0003850g0060.1	Protein phosphatase 2c IPR015655 Protein phosphatase 2C	Protein phosphatase 2C family protein	GO:0003824	.	.	.	.	.	1.17907	0.114029	0.0267224
Nitab4.5_0002174g0010	Nitab4.5_0002174g0010.1	Mannosyl-oligosaccharide glucosidase IPR004888 Glycoside hydrolase, family 63	GCS1, KNF: glucosidase 1	GO:0003824, GO:0004573, GO:0009311	KEGG:00510+3.2.1.106	.	.	.	.	1.14072	0.0903286	0.0267689
Nitab4.5_0003443g0050	Nitab4.5_0003443g0050.1	Hypoxanthine phosphoribosyltransferase IPR005904 Hypoxanthine phosphoribosyl transferase	HGPT: Hypoxanthine-guanine phosphoribosyltransferase	GO:0009116	.	.	.	.	.	1.18792	0.109864	0.0267851
Nitab4.5_0000707g0200	Nitab4.5_0000707g0200.1	Polyamine oxidase IPR002937 Amine oxidase	ATPAO1, APAO, PAO1: polyamine oxidase 1	GO:0016491, GO:0055114	.	.	.	.	.	-1.13656	0.068894	0.0267872
Nitab4.5_0002100g0080	Nitab4.5_0002100g0080.1	TPR domain protein IPR011990 Tetratricopeptide-like helical	.	.	.	.	.	.	.	1.14842	0.0718626	0.0268396
Nitab4.5_0000168g0140	Nitab4.5_0000168g0140.1	UPF0497 membrane protein 16 IPR006459 Uncharacterised protein family UPF0497, trans-membrane plant subgroup	Uncharacterised protein family (UPF0497)	.	.	.	.	.	.	-1.40608	0.235209	0.0268508
Nitab4.5_0000171g0370	Nitab4.5_0000171g0370.1	FeS assembly ATPase SufC IPR010230 ATPase SufC, SUF system FeS cluster assembly	ATNAP7, NAP7: non-intrinsic ABC protein 7	GO:0003676, GO:0004523, GO:0005524, GO:0016887	.	.	.	.	.	1.19062	0.114614	0.026913
Nitab4.5_0002700g0180	Nitab4.5_0002700g0180.1	Glycosylphosphatidylinositol anchor biosynthesis protein 11 IPR009580 GPI biosynthesis protein Pig-F	unknown protein similar to AT1G16040.1	GO:0005789, GO:0006506, GO:0016021	UniPathway:UPA00196	.	.	.	.	1.08075	0.0516192	0.0270364
Nitab4.5_0000871g0060	Nitab4.5_0000871g0060.1	Transmembrane BAX inhibitor motif-containing protein 4 IPR006214 Uncharacterised protein family UPF0005	Bax inhibitor-1 family protein	.	.	.	.	.	.	-1.39405	0.243534	0.0270618
Nitab4.5_0000101g0270	Nitab4.5_0000101g0270.1	Phenylalanine ammonia-lyase IPR005922 Phenylalanine ammonia-lyase	PAL1, ATPAL1: PHE ammonia lyase 1	GO:0005737, GO:0006559, GO:0016841, GO:0009058, , GO:0003824	KEGG:00360+4.3.1.24, KEGG:00940+4.3.1.24, MetaCyc:PWY-1121, MetaCyc:PWY-5883, MetaCyc:PWY-6444, MetaCyc:PWY-6457, UniPathway:UPA00713	.	.	.	.	-1.45264	0.198866	0.0271276
Nitab4.5_0000200g0120	Nitab4.5_0000200g0120.1	.	.	.	.	.	.	.	.	1.253	0.164241	0.0272297
Nitab4.5_0000472g0060	Nitab4.5_0000472g0060.1	Chaperone protein dnaJ IPR003095 Heat shock protein DnaJ	ATERDJ2A: DnaJ / Sec63 Brl domains-containing protein	GO:0008565, GO:0031204	.	.	.	.	.	1.1283	0.0760294	0.0272505
Nitab4.5_0006658g0010	Nitab4.5_0006658g0010.1	Myb-related transcription factor IPR015495 Myb transcription factor	MYB15, ATY19, ATMYB15: myb domain protein 15	GO:0003682, GO:0003677	.	.	.	MYB	TF	2.12717	0.511501	0.0272699
Nitab4.5_0000441g0230	Nitab4.5_0000441g0230.1	Dopamine beta-monooxygenase IPR007613 Protein of unknown function DUF568, DOMON-like	Auxin-responsive family protein	GO:0016021	.	.	.	.	.	-1.43816	0.258748	0.0272966
Nitab4.5_0000697g0200	Nitab4.5_0000697g0200.1	Pentatricopeptide repeat-containing protein IPR002885 Pentatricopeptide repeat	Pentatricopeptide repeat (PPR) superfamily protein	.	.	.	.	.	.	1.19229	0.127931	0.0273517
Nitab4.5_0000712g0170	Nitab4.5_0000712g0170.1	3_apos-5_apos exonuclease IPR002562 3-5 exonuclease	.	GO:0003676, GO:0006139, GO:0008408	.	.	.	.	.	1.19414	0.130527	0.0273603
Nitab4.5_0000786g0200	Nitab4.5_0000786g0200.1	Os11g0198100 protein (Fragment) IPR006852 Protein of unknown function DUF616	Protein of unknown function (DUF616)	.	.	.	.	.	.	1.47038	0.281089	0.0274013
Nitab4.5_0000680g0100	Nitab4.5_0000680g0100.1	Homeobox-leucine zipper-like protein IPR001356 Homeobox	ATHB51, LMI1, HB51: homeobox 51	GO:0003677, GO:0005634, GO:0006355, GO:0043565, GO:0000976, GO:0003700	.	.	.	HB	TF	1.27781	0.172999	0.027402
Nitab4.5_0000669g0140	Nitab4.5_0000669g0140.1	ATP-dependent RNA helicase IPR011545 DNA_RNA helicase, DEAD_DEAH box type, N-terminal	P-loop containing nucleoside triphosphate hydrolases superfamily protein	GO:0003676, GO:0004386, GO:0005524	.	.	.	.	.	1.20572	0.121817	0.0275459
Nitab4.5_0000556g0150	Nitab4.5_0000556g0150.1	Dolichol phosphate-mannose biosynthesis regulatory protein IPR009914 Dolichol phosphate-mannose biosynthesis regulatory	dolichol phosphate-mannose biosynthesis regulatory protein-related	GO:0009059, GO:0030176	.	.	.	.	.	1.18227	0.111314	0.0278099
Nitab4.5_0003709g0070	Nitab4.5_0003709g0070.1	AP-2 complex subunit mu IPR001392 Clathrin adaptor, mu subunit	Clathrin adaptor complexes medium subunit family protein	GO:0005515, GO:0006886, GO:0016192, GO:0030131, GO:0006810	.	.	.	.	.	1.08228	0.0360443	0.0278638
Nitab4.5_0000652g0130	Nitab4.5_0000652g0130.1	Soul heme-binding family protein IPR006917 SOUL haem-binding protein	SOUL-1: SOUL heme-binding family protein	.	.	.	.	.	.	-1.39303	0.217525	0.027892
Nitab4.5_0003274g0070	Nitab4.5_0003274g0070.1	Subtilisin-like protease IPR015500 Peptidase S8, subtilisin-related	SDD1: Subtilase family protein	GO:0004252, GO:0042802, GO:0043086, GO:0006508	.	.	.	.	.	1.05608	0.023554	0.0279113
Nitab4.5_0000456g0040	Nitab4.5_0000456g0040.1	Alpha-1 4-glucan-protein synthase IPR004901 Alpha-1,4-glucan-protein synthase, UDP-forming	Alpha-1,4-glucan-protein synthase family protein	GO:0016866, GO:0030244	.	.	.	.	.	-1.11454	0.0708365	0.027921
Nitab4.5_0000541g0020	Nitab4.5_0000541g0020.1	Flap structure specific endonuclease 1_yeast Rad	5'-3' exonuclease family protein	GO:0004518, GO:0006281, GO:0016788, GO:0003677, GO:0003824, GO:0008409	.	.	.	.	.	1.30677	0.197055	0.0279263
Nitab4.5_0000920g0050	Nitab4.5_0000920g0050.1	Glycyl-tRNA synthetase beta subunit IPR002311 Glycyl-tRNA synthetase, class IIc, beta subunit, N-terminal	EDD1, EDD: glycine-tRNA ligases	GO:0000166, GO:0004820, GO:0005524, GO:0005737, GO:0006426	KEGG:00970+6.1.1.14	.	.	.	.	1.18527	0.125418	0.027932
Nitab4.5_0005033g0020	Nitab4.5_0005033g0020.1	Unknown Protein	unknown protein similar to AT1G55160.2	.	.	.	.	.	.	1.18538	0.08293	0.02794
Nitab4.5_0000754g0160	Nitab4.5_0000754g0160.1	Unknown Protein IPR006779 DNA binding protein S1FA	S1FA-like DNA-binding protein	GO:0003677, GO:0005634, GO:0006355	.	.	.	S1Fa-like	TF	1.09968	0.0610738	0.0280132
Nitab4.5_0001895g0020	Nitab4.5_0001895g0020.1	Pentatricopeptide repeat-containing protein IPR002885 Pentatricopeptide repeat	Pentatricopeptide repeat (PPR) superfamily protein	.	.	.	.	.	.	1.34977	0.17572	0.0280367
Nitab4.5_0000219g0080	Nitab4.5_0000219g0080.1	ATP-dependent RNA helicase IPR011709 Region of unknown function DUF1605	EMB2733, ESP3: RNA helicase family protein	GO:0003676, GO:0004386, GO:0005524, GO:0008026, GO:0006810	.	.	.	.	.	-1.18786	0.0847411	0.0280451
Nitab4.5_0000472g0220	Nitab4.5_0000472g0220.1	.	.	GO:0003700, GO:0006355, GO:0043565	.	.	.	WRKY	TF	1.23704	0.150492	0.0281131
Nitab4.5_0008166g0030	Nitab4.5_0008166g0030.1	Dopamine beta-monooxygenase IPR007613 Protein of unknown function DUF568, DOMON-like	Auxin-responsive family protein	GO:0016021	.	.	.	.	.	-1.53028	0.315853	0.0281879
Nitab4.5_0001343g0020	Nitab4.5_0001343g0020.1	.	.	.	.	.	.	.	.	-1.34019	0.210449	0.028189
Nitab4.5_0004490g0030	Nitab4.5_0004490g0030.1	Cytochrome P450	CYP76C2: cytochrome P450, family 76, subfamily C, polypeptide 2	GO:0005506, GO:0016705, GO:0020037, GO:0055114	Reactome:REACT_13433	.	.	.	.	-1.25406	0.15936	0.0282186
Nitab4.5_0000787g0040	Nitab4.5_0000787g0040.1	60S ribosomal protein L23A IPR012678 Ribosomal protein L23_L15e, core	RPL23AB: ribosomal protein L23AB	GO:0003735, GO:0005840, GO:0006412, GO:0000166, GO:0005622	.	.	.	.	.	1.41745	0.223591	0.0282445
Nitab4.5_0001275g0020	Nitab4.5_0001275g0020.1	Purine permease family protein IPR004853 Protein of unknown function DUF250	ATPUP3, PUP3: purine permease 3	.	.	.	.	.	.	1.10932	0.0628444	0.028544
Nitab4.5_0001542g0150	Nitab4.5_0001542g0150.1	Cc-nbs-lrr, resistance protein	.	GO:0043531, GO:0006952	.	.	.	.	.	-1.22458	0.149829	0.0285753
Nitab4.5_0003520g0020	Nitab4.5_0003520g0020.1	General transcription factor 3C polypeptide 5 IPR019136 Transcription factor IIIC, subunit 5	Transcription factor IIIC, subunit 5	.	.	.	.	.	.	1.17916	0.122523	0.0286015
Nitab4.5_0003410g0090	Nitab4.5_0003410g0090.1	G-box binding factor IPR012900 G-box binding, MFMR	GBF1: G-box binding factor 1	GO:0003700, GO:0006355, GO:0043565, GO:0003677, GO:0005634, GO:0006351	.	.	.	bZIP	TF	-1.14272	0.0868365	0.0286112
Nitab4.5_0000095g0090	Nitab4.5_0000095g0090.1	.	.	.	.	.	.	.	.	1.1832	0.125527	0.0286793
Nitab4.5_0003003g0020	Nitab4.5_0003003g0020.1	Os12g0114200 protein (Fragment)	PAP/OAS1 substrate-binding domain superfamily	.	.	.	.	.	.	-1.06112	0.0428411	0.0286799
Nitab4.5_0000067g0040	Nitab4.5_0000067g0040.1	Genomic DNA chromosome 5 P1 clone MAH20	unknown protein similar to AT5G08540.1	.	.	.	.	.	.	1.18415	0.124875	0.0286955
Nitab4.5_0001239g0110	Nitab4.5_0001239g0110.1	Thaumatin-like protein IPR001938 Thaumatin, pathogenesis-related	Pathogenesis-related thaumatin superfamily protein	.	.	.	.	.	.	-1.41617	0.256724	0.0287669
Nitab4.5_0000193g0080	Nitab4.5_0000193g0080.1	Oxysterol-binding protein IPR000648 Oxysterol-binding protein	ORP1C: OSBP(oxysterol binding protein)-related protein 1C	GO:0005515, GO:0005543	.	.	.	.	.	-1.15777	0.105111	0.0287815
Nitab4.5_0000575g0270	Nitab4.5_0000575g0270.1	60S ribosomal protein L14 IPR002784 Ribosomal protein L14	Ribosomal protein L14	GO:0003735, GO:0005622, GO:0005840, GO:0006412	.	.	.	.	.	1.26802	0.172034	0.02883
Nitab4.5_0003150g0010	Nitab4.5_0003150g0010.1	Helicase sen1 IPR014016 Helicase, superfamily 1, UvrD-related	.	GO:0005524, GO:0005515	.	.	.	.	.	1.70552	0.331743	0.0288904
Nitab4.5_0000790g0130	Nitab4.5_0000790g0130.1	Phosphatase PTC7 homolog IPR001932 Protein phosphatase 2C-related	Protein phosphatase 2C family protein	GO:0003824	.	.	.	.	.	-1.17838	0.082318	0.0289201
Nitab4.5_0000126g0070	Nitab4.5_0000126g0070.1	Unknown Protein	unknown protein similar to AT3G51640.1	.	.	.	.	.	.	1.07751	0.0466193	0.0289527
Nitab4.5_0001978g0050	Nitab4.5_0001978g0050.1	Dual specificity phosphatase 4 IPR020422 Dual specificity phosphatase, subgroup, catalytic domain	MKP1, ATMKP1: mitogen-activated protein kinase phosphatase 1	GO:0006470, GO:0008138, GO:0004725, GO:0016311, GO:0016791, GO:0003779	.	.	.	.	.	-1.24841	0.12983	0.0289727
Nitab4.5_0003460g0030	Nitab4.5_0003460g0030.1	Ribosomal RNA small subunit methyltransferase A IPR011530 rRNA adenine dimethylase	Ribosomal RNA adenine dimethylase family protein	GO:0000154, GO:0000179, GO:0008649, GO:0006364, GO:0016433	.	.	.	.	.	1.27768	0.183658	0.0289952
Nitab4.5_0001496g0020	Nitab4.5_0001496g0020.1	Unknown protein (Fragment)	.	.	.	.	.	.	.	-1.40399	0.1927	0.02907
Nitab4.5_0001239g0070	Nitab4.5_0001239g0070.1	Unknown Protein	.	.	.	.	.	.	.	-1.35621	0.225222	0.0291678
Nitab4.5_0001383g0110	Nitab4.5_0001383g0110.1	NAC domain protein IPR003441 protein	VND4, EMB2749, ANAC007, NAC007: NAC 007	GO:0003677, GO:0006355	.	.	.	NAC	TF	-1.26916	0.178418	0.0291727
Nitab4.5_0002503g0020	Nitab4.5_0002503g0020.1	Unknown Protein	unknown protein similar to AT2G12400.1	.	.	.	.	.	.	-1.21485	0.126178	0.0293429
Nitab4.5_0000278g0210	Nitab4.5_0000278g0210.1	Laccase 1a IPR017761 Laccase	IRX12, LAC4, ATLMCO4, LMCO4: Laccase/Diphenol oxidase family protein	GO:0005507, GO:0016491, GO:0055114, GO:0046274, GO:0048046, GO:0052716	.	.	.	.	.	-2.82046	0.777107	0.0293847
Nitab4.5_0000357g0010	Nitab4.5_0000357g0010.1	Legume lectin beta domain IPR010341 Protein of unknown function DUF936, plant	Plant protein of unknown function (DUF936)	.	.	.	.	.	.	-1.58701	0.27269	0.0295256
Nitab4.5_0005041g0010	Nitab4.5_0005041g0010.1	PAP fibrillin family protein IPR006843 PAP fibrillin	Plastid-lipid associated protein PAP / fibrillin family protein	GO:0005198, GO:0009507	.	.	.	.	.	-1.61476	0.330382	0.0295991
Nitab4.5_0001134g0180	Nitab4.5_0001134g0180.1	Unknown Protein	unknown protein similar to AT5G16950.1	.	.	.	.	.	.	1.32818	0.209303	0.0296315
Nitab4.5_0005595g0010	Nitab4.5_0005595g0010.1	Cullin 1-like protein C IPR001373 Cullin, N-terminal	CUL1: cullin 1	GO:0006511, GO:0031461, GO:0031625	UniPathway:UPA00143	.	.	.	.	1.0708	0.0507511	0.0296325
Nitab4.5_0000452g0130	Nitab4.5_0000452g0130.1	Zinc finger A20 and AN1 domain-containing stress-associated protein 6 IPR002653 Zinc finger, A20-type IPR000058 Zinc finger, AN1-type	A20/AN1-like zinc finger family protein	GO:0003677, GO:0008270	.	.	.	.	.	-1.14539	0.100316	0.0296841
Nitab4.5_0004800g0110	Nitab4.5_0004800g0110.1	Pentatricopeptide repeat-containing protein IPR002885 Pentatricopeptide repeat	.	GO:0005515	.	.	.	.	.	1.15595	0.0837039	0.0297232
Nitab4.5_0002778g0060	Nitab4.5_0002778g0060.1	Plastid lipid-associated protein 3, chloroplastic IPR006843 PAP fibrillin	Plastid-lipid associated protein PAP / fibrillin family protein	GO:0005198, GO:0009507	.	.	.	.	.	1.02415	0.0171765	0.029748
Nitab4.5_0000071g0030	Nitab4.5_0000071g0030.1	Pentatricopeptide repeat-containing protein IPR002885 Pentatricopeptide repeat	EMB2758: Tetratricopeptide repeat (TPR)-like superfamily protein	GO:0005515	.	.	.	.	.	1.07008	0.0477336	0.02976
Nitab4.5_0002994g0090	Nitab4.5_0002994g0090.1	Wd-repeat protein IPR017986 WD40 repeat, region	Transducin family protein / WD-40 repeat family protein	GO:0005515	.	.	.	.	.	1.14109	0.0943287	0.0299359
Nitab4.5_0000422g0080	Nitab4.5_0000422g0080.1	N-acetylglucosaminyl-phosphatidylinositol de-N-acetylase IPR003737 N-acetylglucosaminyl phosphatidylinositol deacetylase	N-acetylglucosaminylphosphatidylinositol de-N-acetylase family protein	.	.	.	.	.	.	-1.07016	0.0513888	0.03019
Nitab4.5_0001816g0140	Nitab4.5_0001816g0140.1	Exosome complex exonuclease RRP42 IPR003377 Cornichon	3'-5'-exoribonuclease family protein	.	Reactome:REACT_21257	.	.	.	.	1.2704	0.181767	0.0302528
Nitab4.5_0000005g0520	Nitab4.5_0000005g0520.1	Os03g0859900 protein (Fragment) IPR006869 Protein of unknown function DUF547	Protein of unknown function, DUF547	.	.	.	.	.	.	-1.21146	0.106133	0.0302648
Nitab4.5_0000651g0040	Nitab4.5_0000651g0040.1	Peroxidase IPR002016 Haem peroxidase, plant_fungal_bacterial	RHS19: root hair specific 19	GO:0004601, GO:0006979, GO:0020037, GO:0055114	KEGG:00360+1.11.1.7, KEGG:00940+1.11.1.7, MetaCyc:PWY-5461, MetaCyc:PWY-7214	.	.	.	.	1.33613	0.220076	0.0303991
Nitab4.5_0003911g0030	Nitab4.5_0003911g0030.1	Calmodulin-binding protein family-like IPR000048 IQ calmodulin-binding region	IQD13: IQ-domain 13	GO:0005515	.	.	.	.	.	-1.32981	0.216933	0.0304543
Nitab4.5_0000501g0090	Nitab4.5_0000501g0090.1	Cell division protease FtsH IPR000642 Peptidase M41	emb2458: FtsH extracellular protease family	GO:0004222, GO:0005524, GO:0006508	.	.	.	.	.	1.27202	0.175517	0.0306044
Nitab4.5_0004731g0020	Nitab4.5_0004731g0020.1	RRP1 IPR009053 Prefoldin	unknown protein similar to AT1G22060.1	.	.	.	.	.	.	-1.51314	0.238926	0.0307095
Nitab4.5_0003134g0040	Nitab4.5_0003134g0040.1	Cation diffusion facilitator 9 IPR002524 Cation efflux protein	Cation efflux family protein	GO:0006812, GO:0008324, GO:0016021, GO:0055085	.	.	.	.	.	-1.16034	0.112817	0.0308226
Nitab4.5_0000432g0040	Nitab4.5_0000432g0040.1	Prenylcysteine oxidase 1 IPR010795 Prenylcysteine lyase	FCLY: farnesylcysteine lyase	GO:0016670, GO:0030328, GO:0055114	.	.	.	.	.	1.13334	0.0840213	0.0308473
Nitab4.5_0000024g0020	Nitab4.5_0000024g0020.1	Unknown Protein	.	.	.	.	.	.	.	-1.3126	0.146722	0.0308644
Nitab4.5_0003304g0020	Nitab4.5_0003304g0020.1	Receptor kinase IPR002290 Serine_threonine protein kinase	ATPSKR1, PSKR1: phytosulfokin receptor 1	GO:0004672, GO:0005524, GO:0006468, GO:0016772, GO:0005515, GO:0004674	.	PPC:1.12.4	Leucine Rich Repeat Kinase XI & XII	.	.	-1.20292	0.136191	0.0308751
Nitab4.5_0000234g0160	Nitab4.5_0000234g0160.1	Poly polymerase, catalytic region	NAD+ ADP-ribosyltransferases;NAD+ ADP-ribosyltransferases	GO:0003950, GO:0006471, GO:0005634	.	.	.	.	.	1.21851	0.150463	0.0309139
Nitab4.5_0002682g0050	Nitab4.5_0002682g0050.1	Os05g0169400 protein (Fragment) IPR010820 Protein of unknown function DUF1421	Protein of unknown function (DUF1421)	.	.	.	.	.	.	-1.22881	0.157541	0.0309594
Nitab4.5_0003757g0060	Nitab4.5_0003757g0060.1	Reticulon-like protein B22 IPR003388 Reticulon	Reticulon family protein	.	.	.	.	.	.	-1.19693	0.133344	0.030976
Nitab4.5_0000305g0340	Nitab4.5_0000305g0340.1	BCL-2-associated athanogene 6 IPR003103 Apoptosis regulator Bcl-2 protein, BAG	.	.	.	.	.	.	.	1.5845	0.294121	0.0310523
Nitab4.5_0005206g0070	Nitab4.5_0005206g0070.1	Uncharacterized ACR COG1565 family protein IPR003788 Protein of unknown function DUF185	Protein of unknown function (DUF185)	.	.	.	.	.	.	1.3507	0.188828	0.031107
Nitab4.5_0005160g0020	Nitab4.5_0005160g0020.1	UPF0139 membrane protein At5g07960 IPR005351 Uncharacterised protein family UPF0139	unknown protein similar to AT5G07960.1	.	.	.	.	.	.	1.1106	0.0510078	0.0311145
Nitab4.5_0003161g0040	Nitab4.5_0003161g0040.1	cDNA clone 001-043-A08 full insert sequence	unknown protein similar to AT3G02420.1	GO:0016021	.	.	.	.	.	-1.65835	0.310398	0.0311651
Nitab4.5_0001053g0070	Nitab4.5_0001053g0070.1	START domain-containing protein IPR009769 Protein of unknown function DUF1336	Pleckstrin homology (PH) and lipid-binding START domains-containing protein	GO:0005515, GO:0005543, GO:0008289	.	.	.	.	.	-1.16694	0.108436	0.0312336
Nitab4.5_0001539g0030	Nitab4.5_0001539g0030.1	Cinnamyl alcohol dehydrogenase IPR002085 Alcohol dehydrogenase superfamily, zinc-containing	CAD4, ATCAD4, CAD, CAD-C: GroES-like zinc-binding alcohol dehydrogenase family protein	GO:0008270, GO:0016491, GO:0055114, GO:0016747	.	.	.	.	.	-1.36003	0.227311	0.0312726
Nitab4.5_0001163g0100	Nitab4.5_0001163g0100.1	Serine carboxypeptidase IPR001563 Peptidase S10, serine carboxypeptidase	scpl48: serine carboxypeptidase-like 48	GO:0004185, GO:0006508	.	.	.	.	.	-1.49378	0.277441	0.0314647
Nitab4.5_0000345g0030	Nitab4.5_0000345g0030.1	Pentatricopeptide repeat-containing protein IPR002885 Pentatricopeptide repeat	Tetratricopeptide repeat (TPR)-like superfamily protein	GO:0005515	.	.	.	.	.	1.12065	0.0743869	0.0315787
Nitab4.5_0000881g0100	Nitab4.5_0000881g0100.1	Phosphatidylserine synthase 2 IPR004277 Phosphatidyl serine synthase	phosphatidyl serine synthase family protein	GO:0006659	KEGG:00564+2.7.8.29, MetaCyc:PWY-6273, UniPathway:UPA00948	.	.	.	.	-1.1285	0.0683955	0.0315829
Nitab4.5_0000607g0080	Nitab4.5_0000607g0080.1	ATP-dependent RNA helicase IPR001650 DNA_RNA helicase, C-terminal	DEA(D/H)-box RNA helicase family protein	GO:0003676, GO:0005524, GO:0008026, GO:0004386	.	.	.	.	.	1.16934	0.115541	0.031655
Nitab4.5_0003894g0070	Nitab4.5_0003894g0070.1	.	.	.	.	.	.	.	.	-1.20271	0.11687	0.031703
Nitab4.5_0002433g0090	Nitab4.5_0002433g0090.1	U1 small nuclear ribonucleoprotein A IPR012677 Nucleotide-binding, alpha-beta plait	U1A: spliceosomal protein U1A	GO:0000166, GO:0003676, GO:0000398, GO:0017069	.	.	.	.	.	1.09118	0.0610442	0.0317543
Nitab4.5_0001215g0150	Nitab4.5_0001215g0150.1	Acetyltransferase-like protein IPR000182 GCN5-related N-acetyltransferase	ATNSI, NSI: nuclear shuttle interacting	GO:0008080	.	.	.	GNAT	transcriptional regulator	1.15276	0.108807	0.0318086
Nitab4.5_0000487g0010	Nitab4.5_0000487g0010.1	Os03g0291800 protein (Fragment) IPR004253 Protein of unknown function DUF231, plant	ESK1, TBL29: Plant protein of unknown function (DUF828)	.	.	.	.	.	.	-1.33701	0.206346	0.0318377
Nitab4.5_0000109g0170	Nitab4.5_0000109g0170.1	Pinoresinol-lariciresinol reductase IPR008030 NmrA-like	ATPRR1, PRR1: pinoresinol reductase 1	.	.	.	.	.	.	-1.51282	0.306109	0.0319056
Nitab4.5_0000666g0010	Nitab4.5_0000666g0010.1	Kinase family protein IPR002290 Serine_threonine protein kinase	Protein kinase superfamily protein	GO:0004672, GO:0005524, GO:0006468, GO:0016772, GO:0004674	.	PPC:4.5.8	Unknown Function Kinase	.	.	-1.16993	0.120984	0.0319825
Nitab4.5_0002192g0060	Nitab4.5_0002192g0060.1	Cell division protease FtsH homolog IPR003959 ATPase, AAA-type, core	emb2458: FtsH extracellular protease family	GO:0005524, GO:0000166, GO:0017111, GO:0004222, GO:0006508	.	.	.	.	.	1.20993	0.146741	0.0320139
Nitab4.5_0000673g0200	Nitab4.5_0000673g0200.1	G protein-coupled seven transmembrane receptor IPR009637 Transmembrane receptor, eukaryota	Lung seven transmembrane receptor family protein	GO:0016021	.	.	.	.	.	-1.49098	0.232253	0.0320252
Nitab4.5_0000700g0010	Nitab4.5_0000700g0010.1	.	.	GO:0005515	.	.	.	.	.	1.29052	0.19486	0.0321331
Nitab4.5_0000220g0110	Nitab4.5_0000220g0110.1	Pentatricopeptide repeat-containing protein IPR002885 Pentatricopeptide repeat	Tetratricopeptide repeat (TPR)-like superfamily protein	GO:0005515	.	.	.	.	.	1.08125	0.0595585	0.0321804
Nitab4.5_0003520g0030	Nitab4.5_0003520g0030.1	Ubiquinone_menaquinone biosynthesis methyltransferase UbiE IPR004033 UbiE_COQ5 methyltransferase	MENG: S-adenosyl-L-methionine-dependent methyltransferases superfamily protein	GO:0008168	KEGG:00130+2.1.1.163, MetaCyc:PWY-5839, MetaCyc:PWY-5844, MetaCyc:PWY-5849, MetaCyc:PWY-5890, MetaCyc:PWY-5891, MetaCyc:PWY-5892, MetaCyc:PWY-5895, UniPathway:UPA00079	.	.	.	.	1.2958	0.166854	0.032276
Nitab4.5_0006737g0080	Nitab4.5_0006737g0080.1	Macrophage erythroblast attacher IPR013144 Ran binding protein-like, CRA domain	LisH/CRA/RING-U-box domains-containing protein	GO:0005515	.	.	.	.	.	-1.1182	0.0862575	0.0322931
Nitab4.5_0000624g0030	Nitab4.5_0000624g0030.1	Chaperone protein dnaJ 49 IPR003095 Heat shock protein DnaJ	DNAJ heat shock N-terminal domain-containing protein	.	.	.	.	.	.	1.11236	0.0624339	0.0324005
Nitab4.5_0003714g0010	Nitab4.5_0003714g0010.1	Phytochrome E	PHYE: phytochrome E	, GO:0006355, GO:0009585, GO:0009881, GO:0017006, GO:0042803, GO:0018298, GO:0005524, GO:0000155, GO:0007165, GO:0016020, GO:0004871, GO:0000160, GO:0009584, GO:0005515	Reactome:REACT_1046	.	.	.	.	1.17081	0.118349	0.0325318
Nitab4.5_0000134g0110	Nitab4.5_0000134g0110.1	GPI-anchored protein	LLG3: LORELEI-LIKE-GPI ANCHORED PROTEIN 3	.	.	.	.	.	.	-1.15875	0.107529	0.0326075
Nitab4.5_0007607g0010	Nitab4.5_0007607g0010.1	Enoyl reductase	MOD1, ENR1: NAD(P)-binding Rossmann-fold superfamily protein	.	.	.	.	.	.	1.23769	0.154588	0.0326541
Nitab4.5_0001036g0130	Nitab4.5_0001036g0130.1	Unknown Protein IPR001841 Zinc finger, RING-type	.	GO:0005515, GO:0008270	.	.	.	.	.	1.2656	0.158688	0.0326779
Nitab4.5_0004170g0070	Nitab4.5_0004170g0070.1	Alpha-galactosidase IPR013785 Aldolase-type TIM barrel	AtAGAL2, AGAL2: alpha-galactosidase 2	GO:0004553, GO:0005975, GO:0003824	KEGG:00052+3.2.1.22, KEGG:00561+3.2.1.22, KEGG:00600+3.2.1.22, KEGG:00603+3.2.1.22, MetaCyc:PWY-6527	.	.	.	.	1.06681	0.0479553	0.0326791
Nitab4.5_0000239g0070	Nitab4.5_0000239g0070.1	Os06g0483900 protein (Fragment)	sequence-specific DNA binding transcription factors;sequence-specific DNA binding	.	.	.	.	.	.	1.2317	0.138875	0.0327273
Nitab4.5_0000123g0490	Nitab4.5_0000123g0490.1	UDP-glucosyltransferase IPR002213 UDP-glucuronosyl_UDP-glucosyltransferase	.	GO:0008152, GO:0016758	.	.	.	.	.	1.16004	0.108973	0.0328075
Nitab4.5_0000072g0040	Nitab4.5_0000072g0040.1	Protein phosphatase 2C IPR015655 Protein phosphatase 2C	AHG1: Protein phosphatase 2C family protein	GO:0004722, GO:0006470, GO:0003824	.	.	.	.	.	1.12669	0.09282	0.0328131
Nitab4.5_0000141g0190	Nitab4.5_0000141g0190.1	HAD-superfamily hydrolase IPR011949 HAD-superfamily hydrolase, subfamily IA, REG-2-like	Haloacid dehalogenase-like hydrolase (HAD) superfamily protein	GO:0008152, GO:0016787	.	.	.	.	.	1.12073	0.0873281	0.0328499
Nitab4.5_0004194g0070	Nitab4.5_0004194g0070.1	AT2G14850 protein (Fragment)	unknown protein similar to AT2G24530.1	GO:0070461	.	.	.	.	.	1.15962	0.104802	0.0328746
Nitab4.5_0000053g0130	Nitab4.5_0000053g0130.1	ADP-ribosylation factor IPR006688 ADP-ribosylation factor	TTN5, HAL, ARL2, ATARLC1: ADP-ribosylation factor family protein	GO:0005525, GO:0005622, GO:0007264, GO:0006886	.	.	.	.	.	1.10623	0.074761	0.0328814
Nitab4.5_0000326g0270	Nitab4.5_0000326g0270.1	Chloroplast FLU-like protein (Fragment) IPR011990 Tetratricopeptide-like helical	FLU: Tetratricopeptide repeat (TPR)-like superfamily protein	GO:0005515	.	.	.	.	.	1.17785	0.122755	0.0329191
Nitab4.5_0000180g0050	Nitab4.5_0000180g0050.1	Ran GTPase activating protein (Fragment) IPR003590 Leucine-rich repeat, ribonuclease inhibitor subtype	RANGAP2: RAN GTPase activating protein 2	.	.	.	.	.	.	1.12741	0.0892781	0.0329703
Nitab4.5_0000500g0060	Nitab4.5_0000500g0060.1	Unknown Protein	.	.	.	.	.	.	.	-1.26409	0.183076	0.0330216
Nitab4.5_0001501g0010	Nitab4.5_0001501g0010.1	Zinc ion binding protein	unknown protein similar to AT3G60520.1	.	.	.	.	.	.	-1.5431	0.315226	0.033042
Nitab4.5_0000076g0040	Nitab4.5_0000076g0040.1	DNA primase_helicase IPR006154 Toprim domain, subgroup	toprim domain-containing protein	GO:0003697, GO:0043139, GO:0003678, GO:0005524, GO:0006260	.	.	.	.	.	1.12291	0.0896596	0.0330653
Nitab4.5_0005522g0030	Nitab4.5_0005522g0030.1	RING-finger protein-like IPR018957 Zinc finger, C3HC4 RING-type	.	GO:0005515, GO:0008270	.	.	.	.	.	-1.16334	0.082964	0.0331023
Nitab4.5_0005050g0040	Nitab4.5_0005050g0040.1	Protein transport protein Sec61 beta subunit IPR016482 Preprotein translocase Sec, Sec61-beta subunit, eukarya	Preprotein translocase Sec, Sec61-beta subunit protein	.	.	.	.	.	.	1.09208	0.0686556	0.0332076
Nitab4.5_0000101g0040	Nitab4.5_0000101g0040.1	Fasciclin-like arabinogalactan protein 7 IPR000782 FAS1 domain	FLA11, ATFLA11: FASCICLIN-like arabinogalactan-protein 11	.	.	.	.	.	.	-2.13293	0.570862	0.0332293
Nitab4.5_0004050g0010	Nitab4.5_0004050g0010.1	Ribonuclease 3-like protein 3 IPR000999 Ribonuclease III	DCL4, ATDCL4: dicer-like 4	GO:0003676, GO:0004386, GO:0005524, GO:0003723, GO:0004525, GO:0006396, GO:0005515, GO:0016891, GO:0008026	.	.	.	.	.	-1.18604	0.1098	0.0332891
Nitab4.5_0001662g0040	Nitab4.5_0001662g0040.1	Tyrosyl-tRNA synthetase IPR016485 Tyrosine tRNA ligase, archaeal_eukaryotic	Tyrosyl-tRNA synthetase, class Ib, bacterial/mitochondrial	GO:0004831, GO:0000166, GO:0004812, GO:0005524, GO:0006418	KEGG:00970+6.1.1.1, Reactome:REACT_71	.	.	.	.	1.1609	0.092181	0.0332947
Nitab4.5_0002823g0050	Nitab4.5_0002823g0050.1	.	.	.	.	.	.	.	.	-1.65085	0.311564	0.0333933
Nitab4.5_0003774g0030	Nitab4.5_0003774g0030.1	Fe_S biogenesis protein nfuA IPR017065 HIRA-interacting protein 5	NFU4, ATNFU2: NFU domain protein 4	GO:0005506, GO:0016226, GO:0051536, GO:0005737	.	.	.	.	.	1.1005	0.0658573	0.033548
Nitab4.5_0007693g0030	Nitab4.5_0007693g0030.1	Expressed protein (Fragment) IPR006514 Protein of unknown function DUF579, plant	Protein of unknown function (DUF579)	.	.	.	.	.	.	-2.13203	0.588412	0.0336986
Nitab4.5_0001026g0070	Nitab4.5_0001026g0070.1	Rab-GDP dissociation inhibitor IPR000806 Rab GDI protein	GDP dissociation inhibitor family protein / Rab GTPase activator family protein	GO:0005093, GO:0015031	Reactome:REACT_11044	.	.	.	.	1.18485	0.131329	0.0337403
Nitab4.5_0004750g0080	Nitab4.5_0004750g0080.1	UPF0235 protein yggU IPR003746 Protein of unknown function DUF167	Protein of unknown function (DUF167)	.	.	.	.	.	.	1.09218	0.068858	0.0337516
Nitab4.5_0000532g0060	Nitab4.5_0000532g0060.1	.	Ankyrin repeat family protein	.	.	.	.	.	.	1.25187	0.176279	0.0337787
Nitab4.5_0000021g0020	Nitab4.5_0000021g0020.1	O-methyltransferase IPR016461 O-methyltransferase, COMT, eukaryota	ATOMT1, OMT1: O-methyltransferase 1	GO:0008171, GO:0046983, GO:0008168	.	.	.	.	.	-1.64948	0.392059	0.0338359
Nitab4.5_0001127g0230	Nitab4.5_0001127g0230.1	Cytochrome c oxidase subunit 1 IPR000883 Cytochrome c oxidase, subunit I	.	GO:0004129, GO:0055114, GO:0005506, GO:0009055, GO:0009060, GO:0016021, GO:0020037	KEGG:00190+1.9.3.1, MetaCyc:PWY-3781, MetaCyc:PWY-6692, MetaCyc:PWY-7279, UniPathway:UPA00705	.	.	.	.	1.10781	0.0489886	0.0338477
Nitab4.5_0000477g0170	Nitab4.5_0000477g0170.1	Alcohol dehydrogenase 1 IPR002085 Alcohol dehydrogenase superfamily, zinc-containing	GroES-like zinc-binding dehydrogenase family protein	GO:0008270, GO:0016491, GO:0055114	.	.	.	.	.	-1.10106	0.0730219	0.0338782
Nitab4.5_0001301g0090	Nitab4.5_0001301g0090.1	Beta xylosidase IPR001764 Glycoside hydrolase, family 3, N-terminal	BXL2, ATBXL2: beta-xylosidase 2	GO:0004553, GO:0005975	.	.	.	.	.	-1.5031	0.302201	0.0340023
Nitab4.5_0000141g0270	Nitab4.5_0000141g0270.1	Mucin-like protein (Fragment)	mucin-related	.	.	.	.	.	.	1.11808	0.0878543	0.0340051
Nitab4.5_0000092g0260	Nitab4.5_0000092g0260.1	Receptor-like kinase IPR002290 Serine_threonine protein kinase	S-locus lectin protein kinase family protein	GO:0004674, GO:0006468, GO:0004672, GO:0005524, GO:0016772, GO:0048544	.	PPC:1.7.2	Domain of Unknown Function 26 (DUF26) Kinase	.	.	1.06428	0.0491139	0.0340164
Nitab4.5_0000286g0110	Nitab4.5_0000286g0110.1	Ribosomal RNA small subunit methyltransferase B_eukaryotic nucleolar NOL1_Nop2p	S-adenosyl-L-methionine-dependent methyltransferases superfamily protein	.	.	.	.	.	.	1.23026	0.159615	0.0340422
Nitab4.5_0004716g0040	Nitab4.5_0004716g0040.1	Germin-like protein 4 IPR014710 RmlC-like jelly roll fold	GLP2A, ATGER2, GER2: germin-like protein 2	GO:0045735, GO:0030145	.	.	.	.	.	1.22209	0.134013	0.0341584
Nitab4.5_0001466g0080	Nitab4.5_0001466g0080.1	Plant-specific domain TIGR01568 family protein IPR006458 Protein of unknown function DUF623, plant	.	.	.	.	.	OFP	TF	-1.33998	0.19198	0.0342709
Nitab4.5_0000436g0050	Nitab4.5_0000436g0050.1	Flotillin domain protein IPR001107 Band 7 protein	SPFH/Band 7/PHB domain-containing membrane-associated protein family	.	.	.	.	.	.	1.17314	0.112395	0.0343471
Nitab4.5_0000059g0330	Nitab4.5_0000059g0330.1	Unknown Protein	.	.	.	.	.	.	.	1.25144	0.129419	0.0344693
Nitab4.5_0000767g0020	Nitab4.5_0000767g0020.1	Vesicle-associated membrane protein 7B IPR001388 Synaptobrevin	SAR1, VAMP722, ATVAMP722: synaptobrevin-related protein 1	GO:0006810	.	.	.	.	.	-1.03121	0.0175972	0.0345258
Nitab4.5_0000977g0040	Nitab4.5_0000977g0040.1	Sulfate adenylyltransferase IPR002650 ATP-sulfurylase	APS1: ATP sulfurylase 1	GO:0000103, GO:0004781,	KEGG:00230+2.7.7.4, KEGG:00450+2.7.7.4, KEGG:00920+2.7.7.4, MetaCyc:PWY-5278, MetaCyc:PWY-5340, MetaCyc:PWY-6683, MetaCyc:PWY-6932, Reactome:REACT_13433, UniPathway:UPA00140	.	.	.	.	-2.41414	0.700093	0.0346621
Nitab4.5_0000136g0280	Nitab4.5_0000136g0280.1	2,3,4,5-tetrahydropyridine-2,6-dicarboxylate N-acetyltransferase IPR011004 Trimeric LpxA-like	GAMMA CA1: gamma carbonic anhydrase 1	.	.	.	.	.	.	1.07193	0.0550381	0.0347291
Nitab4.5_0000083g0070	Nitab4.5_0000083g0070.1	Riboflavin biosynthesis protein RibD IPR004794 Riboflavin biosynthesis protein RibD	PHS1: cytidine/deoxycytidylate deaminase family protein	GO:0003824, GO:0008703, GO:0009231, GO:0050661, GO:0055114, GO:0008270, GO:0016787, GO:0008835	KEGG:00740+3.5.4.26+1.1.1.193, UniPathway:UPA00275	.	.	.	.	1.10268	0.0667441	0.0348613
Nitab4.5_0000059g0250	Nitab4.5_0000059g0250.1	Genomic DNA chromosome 5 P1 clone MCL19 IPR007770 Protein of unknown function DUF679	DMP2, AtDMP2: DUF679 domain membrane protein 2	.	.	.	.	.	.	-1.39361	0.199657	0.0348773
Nitab4.5_0000640g0100	Nitab4.5_0000640g0100.1	Aspartate-semialdehyde dehydrogenase IPR005986 Aspartate-semialdehyde dehydrogenase, bacterial	semialdehyde dehydrogenase family protein	GO:0016620, GO:0051287, GO:0055114, GO:0004073, GO:0009086, GO:0009088, GO:0009089, GO:0009097, GO:0050661, GO:0003942, GO:0005737, GO:0008652, GO:0046983	KEGG:00260+1.2.1.11, KEGG:00270+1.2.1.11, KEGG:00300+1.2.1.11, MetaCyc:PWY-2941, MetaCyc:PWY-2942, MetaCyc:PWY-5097, MetaCyc:PWY-6559, MetaCyc:PWY-6562, MetaCyc:PWY-7153, UniPathway:UPA00034, UniPathway:UPA00050, UniPathway:UPA00051, KEGG:00330+1.2.1.38, MetaCyc:PWY-5154, UniPathway:UPA00068	.	.	.	.	1.37848	0.252252	0.0348872
Nitab4.5_0001668g0110	Nitab4.5_0001668g0110.1	.	.	.	.	.	.	.	.	-1.13072	0.0964434	0.0349692
Nitab4.5_0002765g0060	Nitab4.5_0002765g0060.1	Cyclin delta-3	unknown protein similar to AT4G34090.1	.	.	.	.	.	.	1.36292	0.203944	0.0350601
Nitab4.5_0001408g0050	Nitab4.5_0001408g0050.1	SAM domain family protein IPR001660 Sterile alpha motif SAM	.	GO:0005515	.	.	.	.	.	-1.07204	0.0552436	0.0350823
Nitab4.5_0000256g0320	Nitab4.5_0000256g0320.1	Hydroxyproline-rich glycoprotein family protein IPR008889 VQ	hydroxyproline-rich glycoprotein family protein	.	.	.	.	.	.	-1.294	0.190069	0.0351562
Nitab4.5_0000002g0060	Nitab4.5_0000002g0060.1	AP2 domain-containing transcription factor IPR003340 Transcriptional factor B3	HSI2, VAL1: high-level expression of sugar-inducible gene 2	GO:0003677, GO:0008270	.	.	.	ABI3VP1	TF	-1.11504	0.0525858	0.0352366
Nitab4.5_0003747g0020	Nitab4.5_0003747g0020.1	Solute carrier family 35 member E3 IPR004853 Protein of unknown function DUF250	Nucleotide/sugar transporter family protein	.	.	.	.	.	.	-1.66854	0.282088	0.0352375
Nitab4.5_0001239g0050	Nitab4.5_0001239g0050.1	Lipid A export ATP-binding_permease protein msbA IPR003439 ABC transporter-like	ABC transporter family protein	GO:0005524, GO:0006810, GO:0016021, GO:0042626, GO:0055085, GO:0016887, GO:0000166, GO:0017111	.	.	.	.	.	-1.18937	0.0889158	0.0353137
Nitab4.5_0006552g0020	Nitab4.5_0006552g0020.1	Receptor-like kinase IPR002290 Serine_threonine protein kinase	Protein kinase superfamily protein	GO:0004672, GO:0006468, GO:0005524, GO:0004674, GO:0016772	.	PPC:1.2.2	Receptor Like Cytoplasmic Kinase VII	.	.	-1.22986	0.128963	0.0353674
Nitab4.5_0000309g0010	Nitab4.5_0000309g0010.1	Aldo_keto reductase family protein IPR001395 Aldo_keto reductase	ATB2: NAD(P)-linked oxidoreductase superfamily protein	GO:0016491, GO:0055114	.	.	.	.	.	1.28354	0.180142	0.0353931
Nitab4.5_0001160g0010	Nitab4.5_0001160g0010.1	Vacuolar protein sorting-associated protein VTA1 homolog IPR006745 Protein of unknown function DUF605	hydroxyproline-rich glycoprotein family protein	.	.	.	.	.	.	-1.2235	0.152553	0.0353963
Nitab4.5_0001478g0070	Nitab4.5_0001478g0070.1	Glycosyltransferase IPR002495 Glycosyl transferase, family 8	GAUT6: galacturonosyltransferase 6	GO:0016757	.	.	.	.	.	-1.46129	0.207103	0.0354153
Nitab4.5_0006281g0070	Nitab4.5_0006281g0070.1	Unknown Protein IPR018788 Proteasome assembly chaperone 3	unknown protein similar to AT5G14710.1	.	.	.	.	.	.	1.24202	0.168958	0.0355411
Nitab4.5_0000081g0160	Nitab4.5_0000081g0160.1	Nup98 (Fragment) IPR007230 Peptidase S59, nucleoporin	.	GO:0005643, GO:0006810	.	.	.	.	.	1.11787	0.0650781	0.0355443
Nitab4.5_0004105g0100	Nitab4.5_0004105g0100.1	Nuclear transcription factor Y subunit B-3 IPR003957 Transcription factor, CBFA_NFYB, DNA topoisomerase	NF-YB10: nuclear factor Y, subunit B10	GO:0046982	.	.	.	.	.	1.23263	0.1656	0.0356211
Nitab4.5_0002693g0020	Nitab4.5_0002693g0020.1	HAT family dimerisation domain containing protein expressed IPR008906 HAT dimerisation	BED zinc finger ;hAT family dimerisation domain	GO:0003677, GO:0003676	.	.	.	C2H2	TF	1.17393	0.127379	0.0361453
Nitab4.5_0002156g0040	Nitab4.5_0002156g0040.1	Nodulin-like protein IPR000620 Protein of unknown function DUF6, transmembrane	WAT1: Walls Are Thin 1	GO:0016020	.	.	.	.	.	-1.19905	0.146293	0.0361981
Nitab4.5_0000143g0360	Nitab4.5_0000143g0360.1	Blue copper protein IPR008972 Cupredoxin	.	GO:0005507, GO:0009055	.	.	.	.	.	-1.32391	0.206987	0.0362181
Nitab4.5_0001377g0020	Nitab4.5_0001377g0020.1	Rhodanese-like family protein-like protein (Fragment) IPR001763 Rhodanese-like	Rhodanese/Cell cycle control phosphatase superfamily protein	.	.	.	.	.	.	1.16986	0.116939	0.0365189
Nitab4.5_0001456g0210	Nitab4.5_0001456g0210.1	Phosphoethanolamine N-methyltransferase IPR000896 Hemocyanin, copper-containing	NMT1, XPL1, PEAMT: S-adenosyl-L-methionine-dependent methyltransferases superfamily protein	GO:0000234, GO:0006656, GO:0008152, GO:0008168	KEGG:00564+2.1.1.103, MetaCyc:PWY-3385, UniPathway:UPA00753	.	.	.	.	-1.05116	0.0390697	0.0366053
Nitab4.5_0000735g0050	Nitab4.5_0000735g0050.1	RING finger protein IPR018957 Zinc finger, C3HC4 RING-type	ATL4, TL4: TOXICOS EN LEVADURA 4	GO:0005515, GO:0008270	.	.	.	.	.	1.20658	0.130796	0.0366151
Nitab4.5_0000108g0240	Nitab4.5_0000108g0240.1	Guanine nucleotide-binding protein alpha-1 subunit, alpha subunit	XLG1, ATXLG1: extra-large G-protein 1	GO:0004871, GO:0007165, GO:0003924, GO:0007186, GO:0019001, GO:0031683	Reactome:REACT_14797	.	.	.	.	-1.11383	0.0769249	0.0366898
Nitab4.5_0000283g0230	Nitab4.5_0000283g0230.1	Aquaporin IPR003676 Auxin responsive SAUR protein	.	GO:0005215, GO:0006810, GO:0016020	.	.	.	.	.	1.20754	0.129511	0.0367703
Nitab4.5_0001554g0020	Nitab4.5_0001554g0020.1	Receptor-like protein kinase At5g59670 IPR002290 Serine_threonine protein kinase	Protein kinase superfamily protein	GO:0016772, GO:0004672, GO:0005524, GO:0006468, GO:0004674	.	PPC:1.6.2	Plant External Response Like Kinase	.	.	1.15901	0.11931	0.0368762
Nitab4.5_0000245g0290	Nitab4.5_0000245g0290.1	Breast carcinoma amplified sequence 3 (Fragment) IPR011046 WD40 repeat-like	ATATG18H, ATG18H: homolog of yeast autophagy 18 (ATG18) H	GO:0005515	.	.	.	.	.	-1.15549	0.116809	0.0369944
Nitab4.5_0000875g0080	Nitab4.5_0000875g0080.1	DNA-directed RNA polymerase II subunit RPB4 IPR006590 RNA polymerase II, Rpb4, core	RPB15.9, ATRPB15.9, RPB15.9.9, NRPB4: RNA polymerase II, Rpb4, core protein	GO:0003899, GO:0006351, GO:0000166, GO:0003824, GO:0044237	.	.	.	.	.	1.19235	0.115399	0.0369977
Nitab4.5_0001180g0040	Nitab4.5_0001180g0040.1	NAC domain protein IPR003441 protein	anac057, NAC057: NAC domain containing protein 57	GO:0003677, GO:0006355	.	.	.	NAC	TF	1.34101	0.233145	0.0369981
Nitab4.5_0002100g0050	Nitab4.5_0002100g0050.1	Hydrolase alpha_beta fold family protein	Alpha/beta hydrolase related protein	.	.	.	.	.	.	-1.58124	0.32849	0.0370002
Nitab4.5_0000358g0040	Nitab4.5_0000358g0040.1	Unknown Protein	unknown protein similar to AT2G41945.1	.	.	.	.	.	.	1.2917	0.188809	0.0370016
Nitab4.5_0000840g0040	Nitab4.5_0000840g0040.1	Cyclin B-like protein	unknown protein similar to AT3G11600.1	.	.	.	.	.	.	1.46875	0.311945	0.0370549
Nitab4.5_0002251g0090	Nitab4.5_0002251g0090.1	GDSL esterase_lipase At1g28600 IPR001087 Lipase, GDSL	.	GO:0016787, GO:0006629, GO:0016788	.	.	.	.	.	-1.16669	0.117345	0.0370741
Nitab4.5_0001198g0320	Nitab4.5_0001198g0320.1	WD-40 repeat protein IPR020472 G-protein beta WD-40 repeat, region	COP1, ATCOP1, DET340, FUS1, EMB168: Transducin/WD40 repeat-like superfamily protein	GO:0005515, GO:0008270	.	.	.	.	.	1.19182	0.141892	0.0371581
Nitab4.5_0000706g0110	Nitab4.5_0000706g0110.1	GATA transcription factor 9 IPR016679 Transcription factor, GATA, plant	GATA4: GATA transcription factor 4	GO:0006355, GO:0008270, GO:0003700, GO:0043565	.	.	.	C2C2-GATA	TF	-1.29746	0.182064	0.0372206
Nitab4.5_0006252g0030	Nitab4.5_0006252g0030.1	ABC transporter G family member 2 IPR013525 ABC-2 type transporter	ABC-2 type transporter family protein	GO:0003676, GO:0000166, GO:0016020, GO:0005524, GO:0016887, GO:0017111	.	.	.	.	.	1.12705	0.0788276	0.0372377
Nitab4.5_0002918g0040	Nitab4.5_0002918g0040.1	CONSTANS interacting protein 6 (Fragment) IPR004082 Protein of unknown function DUF1423, plant	Protein of unknown function (DUF1423)	.	.	.	.	.	.	-1.14625	0.108724	0.0373387
Nitab4.5_0000650g0210	Nitab4.5_0000650g0210.1	Holliday junction ATP-dependent DNA helicase ruvB IPR010339 TIP49, C-terminal	ATTIP49A, RIN1: P-loop containing nucleoside triphosphate hydrolases superfamily protein	GO:0000166, GO:0017111, GO:0003678, GO:0005524, GO:0043141	.	.	.	.	.	1.19532	0.145432	0.0374866
Nitab4.5_0000028g0220	Nitab4.5_0000028g0220.1	YABBY-like transcription factor CRABS CLAW-like protein IPR006780 YABBY protein	YAB5: plant-specific transcription factor YABBY family protein	.	.	.	.	C2C2-YABBY	TF	1.45833	0.307741	0.0375513
Nitab4.5_0001693g0130	Nitab4.5_0001693g0130.1	Aldo_keto reductase family protein IPR001395 Aldo_keto reductase	ATB2: NAD(P)-linked oxidoreductase superfamily protein	.	.	.	.	.	.	1.11177	0.0812797	0.0375586
Nitab4.5_0000357g0200	Nitab4.5_0000357g0200.1	RING finger protein 38 IPR018957 Zinc finger, C3HC4 RING-type	.	GO:0005515, GO:0008270	.	.	.	.	.	-1.15623	0.0957336	0.0375682
Nitab4.5_0002766g0080	Nitab4.5_0002766g0080.1	Serine_threonine kinase IPR002290 Serine_threonine protein kinase	ATNEK5, NEK5: NIMA-related kinase 5	GO:0004672, GO:0005524, GO:0006468, GO:0004674, GO:0016772	.	PPC:4.1.6	Unknown Function Kinase	.	.	-1.31709	0.217592	0.0376076
Nitab4.5_0000021g0790	Nitab4.5_0000021g0790.1	Zinc finger CCCH domain-containing protein 56 IPR000571 Zinc finger, CCCH-type	Zinc finger (CCCH-type) family protein	GO:0046872	.	.	.	C3H	TF	1.11097	0.0855871	0.037738
Nitab4.5_0000258g0260	Nitab4.5_0000258g0260.1	Pyridoxamine 5_apos-phosphate oxidase family protein IPR012349 FMN-binding split barrel	Pyridoxamine 5'-phosphate oxidase family protein	GO:0010181, GO:0016491, GO:0055114, , GO:0004733, GO:0008615	KEGG:00750+1.4.3.5, MetaCyc:PWY-7204, UniPathway:UPA00190	.	.	.	.	1.19984	0.141925	0.0378181
Nitab4.5_0000143g0180	Nitab4.5_0000143g0180.1	Unknown Protein	unknown protein similar to AT5G20130.1	.	.	.	.	.	.	1.10891	0.0843716	0.0378389
Nitab4.5_0001330g0020	Nitab4.5_0001330g0020.1	Amino acid transporter IPR015606 Cationic amino acid transporter	CAT2: cationic amino acid transporter 2	GO:0003333, GO:0015171, GO:0016020	.	.	.	.	.	-1.20135	0.135535	0.0380226
Nitab4.5_0000026g0030	Nitab4.5_0000026g0030.1	Glutathione S-transferase 12 IPR004045 Glutathione S-transferase, N-terminal	ATGSTU10, GSTU10: glutathione S-transferase TAU 10	GO:0005515	.	.	.	.	.	-1.36616	0.25316	0.0380335
Nitab4.5_0000652g0050	Nitab4.5_0000652g0050.1	Glutathione S-transferase-like protein IPR004046 Glutathione S-transferase, C-terminal	ATGSTU8, GSTU8: glutathione S-transferase TAU 8	GO:0005515	.	.	.	.	.	-1.48429	0.323509	0.0381334
Nitab4.5_0000044g0340	Nitab4.5_0000044g0340.1	Chromatin modification-related protein MEAF6 IPR015418 Histone H4 acetyltransferase, NuA4 complex, Eaf6	unknown protein similar to AT4G14385.1	.	.	.	.	.	.	1.05444	0.0383537	0.0381778
Nitab4.5_0000102g0360	Nitab4.5_0000102g0360.1	Sterol 4-alpha-methyl-oxidase 2 IPR006694 Fatty acid hydroxylase	ATSMO2, SMO2-1: sterol 4-alpha-methyl-oxidase 2-1	GO:0005506, GO:0006633, GO:0016491, GO:0055114	.	.	.	.	.	1.12427	0.0951975	0.0382775
Nitab4.5_0002765g0080	Nitab4.5_0002765g0080.1	Filament-like plant protein (Fragment) IPR008587 Protein of unknown function DUF869, plant	Plant protein of unknown function (DUF869)	.	.	.	.	.	.	-1.21642	0.12789	0.0383483
Nitab4.5_0001384g0080	Nitab4.5_0001384g0080.1	Undecaprenyl pyrophosphate synthase IPR001441 Di-trans-poly-cis-decaprenylcistransferase-like	Undecaprenyl pyrophosphate synthetase family protein	GO:0016765	.	.	.	.	.	1.23854	0.175143	0.0384179
Nitab4.5_0001781g0230	Nitab4.5_0001781g0230.1	RNA pyrophosphohydrolase IPR000086 NUDIX hydrolase domain	ATNUDX26, NUDX26: nudix hydrolase homolog 26	GO:0016787	.	.	.	.	.	1.12894	0.0967968	0.0384626
Nitab4.5_0001615g0190	Nitab4.5_0001615g0190.1	BAH domain containing protein IPR001025 Bromo adjacent region	bromo-adjacent homology (BAH) domain-containing protein	GO:0005634, GO:0006351, GO:0008270, GO:0003677	.	.	.	.	.	-1.17763	0.123945	0.0384985
Nitab4.5_0003086g0010	Nitab4.5_0003086g0010.1	Unknown Protein	unknown protein similar to AT4G12700.1	.	.	.	.	.	.	1.14591	0.0816085	0.0385402
Nitab4.5_0000837g0080	Nitab4.5_0000837g0080.1	Aquaporin-like protein IPR012269 Aquaporin	TIP4;1: tonoplast intrinsic protein 4;1	GO:0005215, GO:0006810, GO:0016020	.	.	.	.	.	-1.48293	0.293369	0.0386115
Nitab4.5_0000912g0080	Nitab4.5_0000912g0080.1	Peptidyl-tRNA hydrolase family protein IPR001328 Peptidyl-tRNA hydrolase	Peptidyl-tRNA hydrolase family protein	GO:0004045	.	.	.	.	.	1.18503	0.133008	0.0387719
Nitab4.5_0000749g0040	Nitab4.5_0000749g0040.1	Glycosyltransferase IPR002495 Glycosyl transferase, family 8	GAUT12, LGT6, IRX8: galacturonosyltransferase 12	GO:0016757	.	.	.	.	.	-1.27952	0.203231	0.0388783
Nitab4.5_0000146g0010	Nitab4.5_0000146g0010.1	MYB transcription factor IPR006447 Myb-like DNA-binding region, SHAQKYF class	Duplicated homeodomain-like superfamily protein	GO:0003677, GO:0003682	.	.	.	MYB	TF	-1.28543	0.200148	0.0389103
Nitab4.5_0002823g0100	Nitab4.5_0002823g0100.1	PAR-1c protein IPR009489 PAR1	PAR1 protein	.	.	.	.	.	.	1.44357	0.303146	0.0389304
Nitab4.5_0000939g0030	Nitab4.5_0000939g0030.1	COBRA-like protein IPR017391 COBRA-like	COBL4, IRX6: COBRA-like extracellular glycosyl-phosphatidyl inositol-anchored protein family	GO:0010215, GO:0016049, GO:0031225	.	.	.	.	.	-2.19818	0.644849	0.0389441
Nitab4.5_0000174g0150	Nitab4.5_0000174g0150.1	Unknown Protein	unknown protein similar to AT3G13845.1	.	.	.	.	.	.	1.26958	0.186208	0.0389872
Nitab4.5_0004147g0020	Nitab4.5_0004147g0020.1	Sister chromatid cohesion protein PDS5 homolog A	LOCATED IN: cytosol; EXPRESSED IN: 24 plant structures; EXPRESSED DURING: 14 growth stages; BEST Arabidopsis thaliana protein match is: Tudor/PWWP/MBT superfamily protein (TAIR:AT1G15940.1).	GO:0005488	.	.	.	.	.	1.16368	0.121711	0.0390404
Nitab4.5_0000649g0050	Nitab4.5_0000649g0050.1	Vesicle-associated membrane family protein IPR000535 Major sperm protein	PapD-like superfamily protein	GO:0005198	.	.	.	.	.	-1.23699	0.138207	0.0391346
Nitab4.5_0001180g0090	Nitab4.5_0001180g0090.1	Alpha-1 2-mannosyltransferase alg11 IPR001296 Glycosyl transferase, group 1	LEW3: UDP-Glycosyltransferase superfamily protein	.	.	.	.	.	.	1.19435	0.13118	0.0391426
Nitab4.5_0000299g0290	Nitab4.5_0000299g0290.1	Mitochondrial carrier protein-like IPR002067 Mitochondrial carrier protein	Mitochondrial substrate carrier family protein	.	.	.	.	.	.	1.14525	0.0818867	0.0393008
Nitab4.5_0000119g0190	Nitab4.5_0000119g0190.1	Yippee-like protein IPR004910 Yippee-like protein	Yippee family putative zinc-binding protein	.	.	.	.	.	.	1.2192	0.161202	0.0394121
Nitab4.5_0006642g0020	Nitab4.5_0006642g0020.1	Multidrug resistance protein ABC transporter family IPR003439 ABC transporter-like	MRP6, ABCC8: multidrug resistance-associated protein 6	GO:0005524, GO:0006810, GO:0016021, GO:0042626, GO:0055085, GO:0016887, GO:0000166, GO:0017111	.	.	.	.	.	1.18311	0.130194	0.0394123
Nitab4.5_0000045g0160	Nitab4.5_0000045g0160.1	BSD domain-containing protein IPR005607 BSD	BSD domain-containing protein	.	.	.	.	BSD	TF	-1.16047	0.115789	0.0394748
Nitab4.5_0001591g0220	Nitab4.5_0001591g0220.1	Xenotropic and polytropic retrovirus receptor IPR004331 SPX, N-terminal	EXS (ERD1/XPR1/SYG1) family protein	.	.	.	.	.	.	-1.0853	0.0679553	0.0395628
Nitab4.5_0000804g0100	Nitab4.5_0000804g0100.1	AP-2 complex subunit mu IPR015629 Clathrin coat associated protein AP-50	Clathrin adaptor complexes medium subunit family protein	GO:0005515, GO:0006886, GO:0016192, GO:0030131, GO:0006810	.	.	.	.	.	1.04262	0.031118	0.0395766
Nitab4.5_0000208g0320	Nitab4.5_0000208g0320.1	At1g67050 (Fragment)	.	.	.	.	.	.	.	-1.52933	0.320072	0.0395966
Nitab4.5_0003006g0030	Nitab4.5_0003006g0030.1	Carbohydrate kinase FGGY IPR000577 Carbohydrate kinase, FGGY	XK-1, XK1: xylulose kinase-1	GO:0005975, GO:0016773	.	.	.	.	.	1.14214	0.0787184	0.0397329
Nitab4.5_0000635g0170	Nitab4.5_0000635g0170.1	Pentatricopeptide repeat-containing protein IPR010989 t-SNARE	Pentatricopeptide repeat (PPR-like) superfamily protein	GO:0005515	.	.	.	.	.	1.25816	0.154931	0.0398064
Nitab4.5_0001027g0110	Nitab4.5_0001027g0110.1	Agenet domain-containing protein IPR005491 ENT	Plant Tudor-like RNA-binding protein	.	.	.	.	.	.	1.3671	0.235523	0.0400776
Nitab4.5_0001101g0110	Nitab4.5_0001101g0110.1	Pentatricopeptide repeat-containing protein IPR002885 Pentatricopeptide repeat	Pentatricopeptide repeat (PPR) superfamily protein	GO:0005515	.	.	.	.	.	1.34359	0.225468	0.0401137
Nitab4.5_0001856g0070	Nitab4.5_0001856g0070.1	Fatty acid elongase 3-ketoacyl-CoA synthase IPR012392 Very-long-chain 3-ketoacyl-CoA synthase	KCS11: 3-ketoacyl-CoA synthase 11	GO:0003824, GO:0008152, GO:0016746, GO:0006633, GO:0016020, GO:0016747	KEGG:00062+2.3.1.199, MetaCyc:PWY-5080, MetaCyc:PWY-6433, MetaCyc:PWY-7036, UniPathway:UPA00094	.	.	.	.	1.19767	0.131695	0.0401273
Nitab4.5_0000856g0150	Nitab4.5_0000856g0150.1	Homology to unknown gene	unknown protein similar to AT3G04550.1	.	.	.	.	.	.	1.20389	0.149901	0.0401459
Nitab4.5_0002635g0010	Nitab4.5_0002635g0010.1	Sphingosine hydroxylase IPR006694 Fatty acid hydroxylase	SBH2: sphingoid base hydroxylase 2	GO:0005506, GO:0006633, GO:0016491, GO:0055114	.	.	.	.	.	-1.22812	0.169316	0.0402316
Nitab4.5_0000446g0180	Nitab4.5_0000446g0180.1	Unknown Protein	unknown protein similar to AT2G26340.1	.	.	.	.	.	.	1.17161	0.119709	0.0402938
Nitab4.5_0000365g0150	Nitab4.5_0000365g0150.1	Translocon Tic40 IPR006636 Heat shock chaperonin-binding	PDE120, TIC40, ATTIC40: hydroxyproline-rich glycoprotein family protein	.	.	.	.	.	.	1.1012	0.0694912	0.0403252
Nitab4.5_0003034g0030	Nitab4.5_0003034g0030.1	Unknown Protein IPR006927 Protein of unknown function DUF639	Plant protein of unknown function (DUF639)	.	.	.	.	.	.	-1.22297	0.167265	0.040432
Nitab4.5_0001454g0050	Nitab4.5_0001454g0050.1	Ribonuclease 3-like protein 3 IPR000999 Ribonuclease III	Double-stranded RNA-binding domain (DsRBD)-containing protein	.	.	.	.	.	.	-1.22623	0.162387	0.0404956
Nitab4.5_0003912g0060	Nitab4.5_0003912g0060.1	DNA repair and recombination protein radA IPR017861 Peptidase M22, glycoprotease, subgroup	ATRAD51C, RAD51C: RAS associated with diabetes protein 51C	GO:0003677, GO:0005524, GO:0006259, GO:0008094	.	.	.	.	.	1.25342	0.181583	0.0405267
Nitab4.5_0000442g0060	Nitab4.5_0000442g0060.1	Aspartyl protease family protein IPR001461 Peptidase A1	Eukaryotic aspartyl protease family protein	GO:0004190, GO:0006508	.	.	.	.	.	-1.22327	0.126807	0.0407077
Nitab4.5_0000707g0270	Nitab4.5_0000707g0270.1	CONSTANS interacting protein 6 (Fragment) IPR004082 Protein of unknown function DUF1423, plant	Protein of unknown function (DUF1423)	.	.	.	.	.	.	-1.07339	0.0486332	0.0407195
Nitab4.5_0002229g0210	Nitab4.5_0002229g0210.1	Tryptophan synthase beta chain 1 IPR006654 Tryptophan synthase, beta chain	TSB2: tryptophan synthase beta-subunit 2	GO:0004834, GO:0006568, GO:0000162	KEGG:00260+4.2.1.20, KEGG:00400+4.2.1.20, UniPathway:UPA00035	.	.	.	.	1.19105	0.141086	0.0407207
Nitab4.5_0000302g0120	Nitab4.5_0000302g0120.1	1-aminocyclopropane-1-carboxylate oxidase-like protein IPR005123 Oxoglutarate and iron-dependent oxygenase	2-oxoglutarate (2OG) and Fe(II)-dependent oxygenase superfamily protein	GO:0016491, GO:0016706, GO:0055114	.	.	.	.	.	1.19705	0.125303	0.0407284
Nitab4.5_0002072g0030	Nitab4.5_0002072g0030.1	Uncharacterized ABC transporter ATP-binding protein_permease C9B6.09c IPR003439 ABC transporter-like	ATMDR1, ATMDR11, PGP19, MDR11, MDR1, ATPGP19, ABCB19, ATABCB19: ATP binding cassette subfamily B19	GO:0005524, GO:0016887, GO:0006810, GO:0016021, GO:0042626, GO:0055085, GO:0000166, GO:0017111	.	.	.	.	.	-1.18146	0.13906	0.0407339
Nitab4.5_0002873g0020	Nitab4.5_0002873g0020.1	Polyadenylate-binding protein IPR012677 Nucleotide-binding, alpha-beta plait	PARLL1, ATNUC-L2, NUC-L2: nucleolin like 2	GO:0003676, GO:0000166	.	.	.	.	.	1.2689	0.197266	0.0407369
Nitab4.5_0000167g0290	Nitab4.5_0000167g0290.1	Deoxyguanosine kinase 3 IPR002624 Deoxynucleoside kinase	P-loop containing nucleoside triphosphate hydrolases superfamily protein	GO:0005524, GO:0006139, GO:0016773	.	.	.	.	.	1.10741	0.0823933	0.0407762
Nitab4.5_0006089g0030	Nitab4.5_0006089g0030.1	cDNA clone J033118E13 full insert sequence IPR007033 Protein of unknown function DUF662	Family of unknown function (DUF662)	.	.	.	.	.	.	-1.33882	0.23364	0.040782
Nitab4.5_0006619g0020	Nitab4.5_0006619g0020.1	Chromodomain helicase DNA-binding protein 4	.	.	.	.	.	.	.	-1.06143	0.0455524	0.0408043
Nitab4.5_0000617g0190	Nitab4.5_0000617g0190.1	Methyl jasmonate esterase IPR000073 Alpha_beta hydrolase fold-1	ATMES1, MES1: methyl esterase 1	.	.	.	.	.	.	-2.06872	0.572226	0.0408769
Nitab4.5_0000206g0060	Nitab4.5_0000206g0060.1	.	.	.	.	.	.	.	.	-1.25827	0.166135	0.0408841
Nitab4.5_0000970g0140	Nitab4.5_0000970g0140.1	Unknown Protein	.	.	.	.	.	.	.	1.23481	0.175135	0.0409395
Nitab4.5_0003666g0020	Nitab4.5_0003666g0020.1	UPF0563 protein C17orf95 homolog IPR019410 Methyltransferase-16, putative	S-adenosyl-L-methionine-dependent methyltransferases superfamily protein	.	.	.	.	.	.	1.158	0.106373	0.0409395
Nitab4.5_0000483g0190	Nitab4.5_0000483g0190.1	Beta-catenin-like protein 1 IPR013180 Protein of unknown function DUF1716, eukaryotic	ARM repeat superfamily protein	GO:0005488	.	.	.	.	.	1.13208	0.100469	0.0409881
Nitab4.5_0002815g0020	Nitab4.5_0002815g0020.1	Cinnamyl alcohol dehydrogenase IPR002085 Alcohol dehydrogenase superfamily, zinc-containing	CAD4, ATCAD4, CAD, CAD-C: GroES-like zinc-binding alcohol dehydrogenase family protein	GO:0008270, GO:0016491, GO:0055114, GO:0016747	.	.	.	.	.	-1.18442	0.141438	0.0410999
Nitab4.5_0000875g0070	Nitab4.5_0000875g0070.1	RING-H2 zinc finger protein (Fragment)	RHF2A: RING-H2 group F2A	GO:0005515, GO:0008270	.	.	.	.	.	-1.15347	0.118593	0.0411796
Nitab4.5_0000096g0160	Nitab4.5_0000096g0160.1	Exostosin-2 IPR015338 EXTL2, alpha-1,4-N-acetylhexosaminyltransferase	glycosyltransferase family protein 47	GO:0004553, GO:0005975, GO:0016758, GO:0031227	.	.	.	.	.	-1.13539	0.0987202	0.0412003
Nitab4.5_0003282g0040	Nitab4.5_0003282g0040.1	B3 domain-containing protein Os01g0905400 IPR003340 Transcriptional factor B3	.	GO:0003677	.	.	.	ABI3VP1	TF	1.1584	0.110455	0.0412087
Nitab4.5_0007806g0030	Nitab4.5_0007806g0030.1	ATP-dependent RNA helicase IPR011545 DNA_RNA helicase, DEAD_DEAH box type, N-terminal	P-loop containing nucleoside triphosphate hydrolases superfamily protein	GO:0003676, GO:0004386, GO:0005524, GO:0008026	.	.	.	.	.	1.33109	0.233996	0.0412219
Nitab4.5_0000568g0230	Nitab4.5_0000568g0230.1	cDNA clone J075153F01 full insert sequence IPR009769 Protein of unknown function DUF1336	Protein of unknown function (DUF1336)	.	.	.	.	.	.	-1.17307	0.117591	0.0412737
Nitab4.5_0001510g0020	Nitab4.5_0001510g0020.1	FAM86A IPR019410 Methyltransferase-16, putative	S-adenosyl-L-methionine-dependent methyltransferases superfamily protein	.	.	.	.	.	.	1.13163	0.099093	0.0415073
Nitab4.5_0000602g0080	Nitab4.5_0000602g0080.1	Solute carrier family 35 member E3 IPR004853 Protein of unknown function DUF250	Nucleotide/sugar transporter family protein	.	.	.	.	.	.	-1.86489	0.497912	0.0415255
Nitab4.5_0002766g0090	Nitab4.5_0002766g0090.1	Chromodomain-helicase-DNA-binding protein 1 IPR000330 SNF2-related	SYD, CHR3: P-loop containing nucleoside triphosphate hydrolases superfamily protein	GO:0003677, GO:0005515	.	.	.	RWP-RK	TF	-1.15629	0.111596	0.0415842
Nitab4.5_0001574g0120	Nitab4.5_0001574g0120.1	GM16957 (Fragment) IPR019410 Methyltransferase-16, putative	Putative methyltransferase family protein	.	.	.	.	.	.	1.1614	0.10954	0.0416163
Nitab4.5_0005160g0080	Nitab4.5_0005160g0080.1	Pentatricopeptide repeat-containing protein IPR002885 Pentatricopeptide repeat	REME1: Pentatricopeptide repeat (PPR) superfamily protein	GO:0005515	.	.	.	.	.	1.10135	0.0812741	0.0416462
Nitab4.5_0000231g0350	Nitab4.5_0000231g0350.1	Ureide permease 2 IPR009834 Fatty acid elongase 3-ketoacyl-CoA synthase 1	UPS2, ATUPS2: ureide permease 2	.	.	.	.	.	.	-1.64629	0.388875	0.041655
Nitab4.5_0000294g0180	Nitab4.5_0000294g0180.1	WRKY transcription factor 35 IPR003657 DNA-binding WRKY	WRKY2, ATWRKY2: WRKY DNA-binding protein 2	GO:0003700, GO:0006355, GO:0043565	.	.	.	WRKY	TF	-1.20162	0.101835	0.0417211
Nitab4.5_0003282g0090	Nitab4.5_0003282g0090.1	Oxygen-independent coproporphyrinogen III oxidase-like protein sll1917 IPR004559 Putative oxygen-independent coproporphyrinogen III oxidase	Radical SAM superfamily protein	GO:0004109, GO:0005737, GO:0006779, GO:0055114, GO:0003824, GO:0051536,	KEGG:00231+2.-.-.-	.	.	.	.	1.2645	0.176187	0.0417343
Nitab4.5_0001401g0050	Nitab4.5_0001401g0050.1	N-acetyl-gamma-glutamyl-phosphate reductase IPR000706 N-acetyl-gamma-glutamyl-phosphate reductase	oxidoreductases, acting on the aldehyde or oxo group of donors, NAD or NADP as acceptor;copper ion binding	GO:0003942, GO:0005737, GO:0008652, GO:0016620, GO:0046983, GO:0055114, GO:0006526, GO:0051287	KEGG:00330+1.2.1.38, MetaCyc:PWY-5154, UniPathway:UPA00068	.	.	.	.	1.1908	0.14278	0.0417676
Nitab4.5_0002975g0010	Nitab4.5_0002975g0010.1	Tir-nbs resistance protein IPR000157 Toll-Interleukin receptor	Disease resistance protein (TIR-NBS class)	GO:0005515, GO:0007165	.	.	.	.	.	1.19904	0.151743	0.0417879
Nitab4.5_0001485g0100	Nitab4.5_0001485g0100.1	Presenilin family protein IPR001108 Peptidase A22A, presenilin	PS2: Presenilin-2	GO:0004190, GO:0016021	Reactome:REACT_11061, Reactome:REACT_299	.	.	.	.	1.07619	0.0621186	0.0420698
Nitab4.5_0001500g0070	Nitab4.5_0001500g0070.1	Os04g0226400 protein (Fragment)	unknown protein similar to AT5G13500.3	.	.	.	.	.	.	1.15966	0.12551	0.0421698
Nitab4.5_0000499g0040	Nitab4.5_0000499g0040.1	RING finger protein IPR018957 Zinc finger, C3HC4 RING-type	RING/U-box superfamily protein	GO:0005515, GO:0008270	.	.	.	.	.	-1.28623	0.213492	0.0422138
Nitab4.5_0003282g0110	Nitab4.5_0003282g0110.1	Ubiquitin-like modifier-activating enzyme 5 IPR009036 Molybdenum cofactor biosynthesis, MoeB	NAD(P)-binding Rossmann-fold superfamily protein	GO:0016616, GO:0048037, GO:0055114, GO:0003824	.	.	.	.	.	1.07401	0.0606736	0.0424244
Nitab4.5_0005003g0160	Nitab4.5_0005003g0160.1	Serine_threonine kinase IPR002290 Serine_threonine protein kinase	CKL2: casein kinase 1-like protein 2	GO:0016772, GO:0004672, GO:0005524, GO:0006468, GO:0004674	.	PPC:3.1.1	Casein Kinase I Family	.	.	1.10851	0.0725812	0.0425694
Nitab4.5_0000845g0110	Nitab4.5_0000845g0110.1	Chloroplast FLU-like protein (Fragment) IPR011990 Tetratricopeptide-like helical	FLU: Tetratricopeptide repeat (TPR)-like superfamily protein	GO:0005515	.	.	.	.	.	1.17518	0.13713	0.0426048
Nitab4.5_0005416g0010	Nitab4.5_0005416g0010.1	Receptor like kinase, RLK	BAK1, RKS10, SERK3, ELG, ATSERK3, ATBAK1: BRI1-associated receptor kinase	GO:0004672, GO:0005524, GO:0006468, GO:0004674, GO:0005515, GO:0016772	.	PPC:1.12.2	Leucine Rich Repeat Kinase II & X	.	.	-1.11785	0.0944435	0.04266
Nitab4.5_0000564g0400	Nitab4.5_0000564g0400.1	Pentatricopeptide repeat-containing protein IPR002885 Pentatricopeptide repeat	Tetratricopeptide repeat (TPR)-like superfamily protein	GO:0005515	.	.	.	.	.	1.14969	0.109215	0.0427034
Nitab4.5_0000262g0040	Nitab4.5_0000262g0040.1	Ras-related protein Rab-1A IPR002078 RNA polymerase sigma factor 54, interaction	ATRAB1B, ARA5, ARA-5, ATRABD2A, RABD2A, RA-5: RAS 5	GO:0005525, GO:0007264, GO:0015031, GO:0003924, GO:0006184, GO:0007165, GO:0016020, GO:0005622, GO:0006886, GO:0006913	Reactome:REACT_11044	.	.	.	.	1.07452	0.054838	0.0428612
Nitab4.5_0000457g0350	Nitab4.5_0000457g0350.1	LOB domain protein 30 IPR004883 Lateral organ boundaries, LOB	LBD18: LOB domain-containing protein 18	.	.	.	.	LOB	TF	-1.33936	0.24711	0.0428624
Nitab4.5_0000667g0040	Nitab4.5_0000667g0040.1	Unknown Protein	unknown protein similar to AT1G09812.1	.	.	.	.	.	.	-1.10264	0.0525441	0.0428789
Nitab4.5_0006356g0020	Nitab4.5_0006356g0020.1	SNF2 domain-containing protein	zinc ion binding;DNA binding;helicases;ATP binding;nucleic acid binding	GO:0003677, GO:0005524	.	.	.	SNF2	transcriptional regulator	1.09535	0.0532593	0.0428799
Nitab4.5_0000319g0350	Nitab4.5_0000319g0350.1	Glucosamine-6-phosphate deaminase IPR005900 6-phosphogluconolactonase	EMB2024, PGL3: NagB/RpiA/CoA transferase-like superfamily protein	GO:0005975	KEGG:00520+3.5.99.6, MetaCyc:PWY-5514, MetaCyc:PWY-6517, MetaCyc:PWY-6855, MetaCyc:PWY-6906	.	.	.	.	1.23373	0.176964	0.0429429
Nitab4.5_0000016g0620	Nitab4.5_0000016g0620.1	NAC domain protein IPR003441 protein	.	GO:0003677, GO:0006355	.	.	.	NAC	TF	-1.14026	0.104151	0.0430582
Nitab4.5_0001532g0050	Nitab4.5_0001532g0050.1	N-acetyltransferase 10 IPR007807 Protein of unknown function DUF699, ATPase putative	Domain of unknown function (DUF1726) ;Putative ATPase (DUF699)	GO:0008080	.	.	.	.	.	1.55465	0.376337	0.0431174
Nitab4.5_0002569g0100	Nitab4.5_0002569g0100.1	.	.	GO:0005515	.	.	.	.	.	-1.21199	0.162323	0.0431301
Nitab4.5_0001783g0090	Nitab4.5_0001783g0090.1	Germin-like protein 5 IPR014710 RmlC-like jelly roll fold	RmlC-like cupins superfamily protein	GO:0045735, GO:0030145	.	.	.	.	.	-2.44645	0.749077	0.0432104
Nitab4.5_0003173g0060	Nitab4.5_0003173g0060.1	Receptor-like kinase IPR002290 Serine_threonine protein kinase	Protein kinase superfamily protein	GO:0016772	.	.	.	.	.	-1.28402	0.166224	0.0432778
Nitab4.5_0002543g0080	Nitab4.5_0002543g0080.1	Alpha 1 3 fucosyltransferase IPR001503 Glycosyl transferase, family 10	FUT12, ATFUT12, FUCTB, FUCT2: fucosyltransferase 12	GO:0006486, GO:0008417, GO:0016020	UniPathway:UPA00378	.	.	.	.	-1.09075	0.0649797	0.043296
Nitab4.5_0000551g0010	Nitab4.5_0000551g0010.1	.	AtRLP46, RLP46: receptor like protein 46	GO:0005515	.	.	.	.	.	-1.21749	0.157719	0.043321
Nitab4.5_0000703g0080	Nitab4.5_0000703g0080.1	DNA-binding protein HGH1 IPR007205 Uncharacterised protein family UPF0507	ARM repeat superfamily protein	GO:0005488	.	.	.	.	.	1.11759	0.0945345	0.0433948
Nitab4.5_0004841g0030	Nitab4.5_0004841g0030.1	PG1 protein (Fragment)	.	.	.	.	.	.	.	1.26664	0.202325	0.0435244
Nitab4.5_0002342g0100	Nitab4.5_0002342g0100.1	Glycosyltransferase IPR002495 Glycosyl transferase, family 8	GAUT12, LGT6, IRX8: galacturonosyltransferase 12	GO:0016757	.	.	.	.	.	-1.74925	0.458695	0.0436809
Nitab4.5_0004318g0090	Nitab4.5_0004318g0090.1	Plant-specific domain TIGR01568 family protein IPR006458 Protein of unknown function DUF623, plant	atofp11, OFP11: ovate family protein 11	.	.	.	.	OFP	TF	-1.24772	0.148481	0.0437075
Nitab4.5_0000441g0220	Nitab4.5_0000441g0220.1	Thymidylate kinase family protein IPR000062 Thymidylate kinase-like	ZEU1, ATTMPK.2: P-loop containing nucleoside triphosphate hydrolases superfamily protein	GO:0004798, GO:0005524, GO:0006233	KEGG:00240+2.7.4.9, MetaCyc:PWY-6545, MetaCyc:PWY-7184, MetaCyc:PWY-7187, MetaCyc:PWY-7197, MetaCyc:PWY-7198, MetaCyc:PWY-7210	.	.	.	.	1.20475	0.159915	0.0437385
Nitab4.5_0000929g0070	Nitab4.5_0000929g0070.1	Expressed protein (Fragment) IPR006514 Protein of unknown function DUF579, plant	Protein of unknown function (DUF579)	.	.	.	.	.	.	-1.96177	0.579372	0.0438552
Nitab4.5_0005569g0020	Nitab4.5_0005569g0020.1	Unknown Protein	unknown protein similar to AT1G08480.1	.	.	.	.	.	.	1.29481	0.158085	0.0438876
Nitab4.5_0000578g0130	Nitab4.5_0000578g0130.1	Unknown Protein	.	.	.	.	.	.	.	1.1659	0.131108	0.0438951
Nitab4.5_0003291g0080	Nitab4.5_0003291g0080.1	Ribosome biogenesis protein NSA2 IPR001047 Ribosomal protein S8e	Ribosomal protein S8e family protein	.	.	.	.	.	.	1.10256	0.0765719	0.0439032
Nitab4.5_0002224g0120	Nitab4.5_0002224g0120.1	Phenylcoumaran benzylic ether reductase IPR008030 NmrA-like	NmrA-like negative transcriptional regulator family protein	.	.	.	.	.	.	-1.63764	0.398247	0.0440163
Nitab4.5_0006471g0010	Nitab4.5_0006471g0010.1	.	.	.	.	.	.	.	.	1.2154	0.166739	0.0440943
Nitab4.5_0000186g0120	Nitab4.5_0000186g0120.1	ABC transporter G family member 32 IPR013525 ABC-2 type transporter	PDR4, ATPDR4: pleiotropic drug resistance 4	GO:0016020	.	.	.	.	.	1.51295	0.35595	0.0441183
Nitab4.5_0002018g0080	Nitab4.5_0002018g0080.1	Protein phosphatase 2C containing protein IPR015655 Protein phosphatase 2C	PLL4: poltergeist like 4	GO:0003824	.	.	.	.	.	-1.17484	0.136903	0.0442725
Nitab4.5_0003913g0060	Nitab4.5_0003913g0060.1	Unknown Protein	unknown protein similar to AT5G45660.1	.	.	.	.	.	.	1.32222	0.22246	0.0442985
Nitab4.5_0000195g0160	Nitab4.5_0000195g0160.1	Reticulon family protein IPR003388 Reticulon	BTI1, RTNLB1: VIRB2-interacting protein 1	.	.	.	.	.	.	-1.56648	0.38112	0.0443532
Nitab4.5_0001693g0140	Nitab4.5_0001693g0140.1	.	.	.	.	.	.	.	.	-1.22133	0.167336	0.0443641
Nitab4.5_0001453g0060	Nitab4.5_0001453g0060.1	Genomic DNA chromosome 5 P1 clone MDJ22 IPR003409 MORN motif	emb1211: MORN (Membrane Occupation and Recognition Nexus) repeat-containing protein	.	.	.	.	.	.	1.26812	0.155636	0.0444734
Nitab4.5_0001320g0050	Nitab4.5_0001320g0050.1	.	.	.	.	.	.	.	.	1.75394	0.330007	0.0446045
Nitab4.5_0000652g0090	Nitab4.5_0000652g0090.1	Phosphatidylcholine:ceramide cholinephosphotransferase 1	AtIPCS2: Arabidopsis Inositol phosphorylceramide synthase 2	.	.	.	.	.	.	-1.22758	0.170978	0.0447433
Nitab4.5_0000718g0290	Nitab4.5_0000718g0290.1	Mitochondrial substrate carrier family protein IPR001993 Mitochondrial substrate carrier	Mitochondrial substrate carrier family protein	.	.	.	.	.	.	1.14737	0.0961364	0.0447538
Nitab4.5_0000754g0290	Nitab4.5_0000754g0290.1	Translin-like protein IPR002848 Translin	Translin family protein	GO:0043565	.	.	.	.	.	1.28438	0.21666	0.0449566
Nitab4.5_0003791g0010	Nitab4.5_0003791g0010.1	KH domain-containing protein IPR018111 K Homology, type 1, subgroup	.	GO:0003723	.	.	.	.	.	1.14687	0.1159	0.045064
Nitab4.5_0004115g0020	Nitab4.5_0004115g0020.1	Transcription factor jumonji (JmjC) domain-containing protein-like IPR003347 Transcription factor jumonji_aspartyl beta-hydroxylase	2-oxoglutarate (2OG) and Fe(II)-dependent oxygenase superfamily protein	GO:0005515	.	.	.	.	.	1.08675	0.0575954	0.0451379
Nitab4.5_0001603g0040	Nitab4.5_0001603g0040.1	Ubiquitin-conjugating enzyme E2 I IPR000608 Ubiquitin-conjugating enzyme, E2	AHUS5, EMB1637, SCE1, SCE1A, ATSCE1: sumo conjugation enzyme 1	GO:0016881, , GO:0019789	UniPathway:UPA00143, KEGG:00300+6.3.2.-, KEGG:00380+6.3.2.-, UniPathway:UPA00886	.	.	.	.	-1.16754	0.126666	0.0452683
Nitab4.5_0006338g0020	Nitab4.5_0006338g0020.1	NUMOD3 motif family protein expressed IPR003611 Intron-encoded nuclease 2	unknown protein similar to AT1G53800.2	GO:0003677	.	.	.	.	.	1.13413	0.0877273	0.0453464
Nitab4.5_0000444g0100	Nitab4.5_0000444g0100.1	50S ribosomal protein L21 IPR001787 Ribosomal protein L21	NFD1: Ribosomal protein L21	GO:0003723, GO:0003735, GO:0005622, GO:0005840, GO:0006412	.	.	.	.	.	1.13358	0.0850038	0.0453869
Nitab4.5_0000624g0090	Nitab4.5_0000624g0090.1	U3 small nucleolar ribonucleoprotein protein IMP4 IPR007109 Brix domain	IMP4: Ribosomal RNA processing Brix domain protein	.	.	.	.	.	.	1.32943	0.243211	0.0454021
Nitab4.5_0001715g0040	Nitab4.5_0001715g0040.1	Dopamine beta-monooxygenase IPR006593 Cytochrome b561_ferric reductase transmembrane	Cytochrome b561/ferric reductase transmembrane with DOMON related domain	GO:0016021	.	.	.	.	.	-1.92986	0.540439	0.0454054
Nitab4.5_0000563g0260	Nitab4.5_0000563g0260.1	WRKY family transcription factor IPR003657 DNA-binding WRKY	WRKY family transcription factor	GO:0003700, GO:0006355, GO:0043565	.	.	.	WRKY	TF	-1.10566	0.0824305	0.0454202
Nitab4.5_0000152g0420	Nitab4.5_0000152g0420.1	RING finger family protein IPR018957 Zinc finger, C3HC4 RING-type	RING/U-box superfamily protein	.	.	.	.	.	.	-1.72045	0.408653	0.0454237
Nitab4.5_0003247g0020	Nitab4.5_0003247g0020.1	RNA-binding protein IPR012677 Nucleotide-binding, alpha-beta plait	EMB140: EMBRYO DEFECTIVE 140	GO:0003676, GO:0005515, GO:0005622, GO:0006396, GO:0000166	.	.	.	.	.	1.1031	0.0841106	0.045577
Nitab4.5_0000222g0410	Nitab4.5_0000222g0410.1	cDNA clone J023109D15 full insert sequence IPR004038 Ribosomal protein L7Ae_L30e_S12e_Gadd45	Ribosomal protein L7Ae/L30e/S12e/Gadd45 family protein	.	.	.	.	.	.	1.58514	0.32044	0.0457159
Nitab4.5_0000503g0110	Nitab4.5_0000503g0110.1	Pentatricopeptide repeat-containing protein IPR002885 Pentatricopeptide repeat	Tetratricopeptide repeat (TPR)-like superfamily protein	.	.	.	.	.	.	1.30534	0.229419	0.0457963
Nitab4.5_0004360g0080	Nitab4.5_0004360g0080.1	5_apos-3_apos exoribonuclease 2 IPR017151 5-3 exoribonuclease 2	XRN3, AtXRN3: 5'-3' exoribonuclease 3	GO:0003676, GO:0004527, GO:0005622	.	.	.	.	.	1.36387	0.265678	0.0458066
Nitab4.5_0000342g0140	Nitab4.5_0000342g0140.1	1-aminocyclopropane-1-carboxylate oxidase-like protein IPR005123 Oxoglutarate and iron-dependent oxygenase	2-oxoglutarate (2OG) and Fe(II)-dependent oxygenase superfamily protein	.	.	.	.	.	.	-1.16787	0.133909	0.045836
Nitab4.5_0000131g0150	Nitab4.5_0000131g0150.1	Vernalization insensitive 3 (Fragment)	.	GO:0005515	.	.	.	.	.	1.2039	0.155689	0.0459151
Nitab4.5_0000267g0010	Nitab4.5_0000267g0010.1	Zinc finger RING-type protein	.	.	.	.	.	.	.	-1.20005	0.158952	0.0459477
Nitab4.5_0000141g0020	Nitab4.5_0000141g0020.1	WRKY transcription factor-a IPR003657 DNA-binding WRKY	WRKY4: WRKY DNA-binding protein 4	GO:0003700, GO:0006355, GO:0043565	.	.	.	WRKY	TF	-1.12172	0.0873956	0.0459853
Nitab4.5_0001799g0110	Nitab4.5_0001799g0110.1	.	.	GO:0005515	.	.	.	.	.	1.17384	0.125913	0.0460532
Nitab4.5_0009037g0060	Nitab4.5_0009037g0060.1	GRF zinc finger containing protein IPR010666 Zinc finger, GRF-type	.	GO:0008270	.	.	.	.	.	-1.16828	0.13469	0.0460602
Nitab4.5_0000129g0410	Nitab4.5_0000129g0410.1	Pentatricopeptide repeat-containing protein IPR002885 Pentatricopeptide repeat	Pentatricopeptide repeat (PPR-like) superfamily protein	GO:0005515	.	.	.	.	.	-1.13351	0.105265	0.0462103
Nitab4.5_0000559g0330	Nitab4.5_0000559g0330.1	Translocon-associated protein subunit beta IPR008856 Translocon-associated beta	translocon-associated protein beta (TRAPB) family protein	GO:0005783, GO:0016021	.	.	.	.	.	1.36463	0.207134	0.0462133
Nitab4.5_0000024g0250	Nitab4.5_0000024g0250.1	Cathepsin L-like cysteine proteinase IPR013128 Peptidase C1A, papain IPR000169 Peptidase, cysteine peptidase active site	Cysteine proteinases superfamily protein	GO:0008234, GO:0006508	.	.	.	.	.	1.1464	0.108312	0.046231
Nitab4.5_0000844g0380	Nitab4.5_0000844g0380.1	Vacuolar sorting receptor 7 IPR003137 Protease-associated PA	VSR6, VSR3;3, BP80-3;3: VACUOLAR SORTING RECEPTOR 6	GO:0005509	.	.	.	.	.	-1.6874	0.331808	0.0463384
Nitab4.5_0002402g0010	Nitab4.5_0002402g0010.1	Ethylene responsive transcription factor 2a IPR001471 Pathogenesis-related transcriptional factor and ERF, DNA-binding	ABR1: Integrase-type DNA-binding superfamily protein	GO:0003700, GO:0006355, GO:0003677	.	.	.	AP2-EREBP	TF	-1.19417	0.143738	0.0463901
Nitab4.5_0000882g0060	Nitab4.5_0000882g0060.1	Zinc ion binding protein	unknown protein similar to AT3G60520.1	.	.	.	.	.	.	-1.81747	0.500211	0.0464256
Nitab4.5_0000441g0150	Nitab4.5_0000441g0150.1	WRKY transcription factor 2 IPR003657 DNA-binding WRKY	ZAP1, ATWRKY1, WRKY1: zinc-dependent activator protein-1	GO:0003700, GO:0006355, GO:0043565	.	.	.	WRKY	TF	-1.18378	0.13367	0.0464259
Nitab4.5_0002421g0030	Nitab4.5_0002421g0030.1	.	.	.	.	.	.	.	.	-1.42559	0.24899	0.0464367
Nitab4.5_0003077g0050	Nitab4.5_0003077g0050.1	Calmodulin binding protein IPR000048 IQ calmodulin-binding region	IQD10: IQ-domain 10	GO:0005515	.	.	.	.	.	-2.2439	0.66378	0.0464725
Nitab4.5_0000163g0110	Nitab4.5_0000163g0110.1	Cellulose synthase IPR005150 Cellulose synthase	ATCSLE1, CSLE1: cellulose synthase like E1	GO:0016020, GO:0016760, GO:0030244	.	.	.	.	.	-1.29497	0.226827	0.0465127
Nitab4.5_0000999g0120	Nitab4.5_0000999g0120.1	Auxin response factor 4 IPR011525 Aux_IAA-ARF-dimerisation IPR003340 Transcriptional factor B3	ARF4: auxin response factor 4	GO:0046983, GO:0003677, GO:0005634, GO:0006355, GO:0009725	.	.	.	ARF	TF	1.068	0.0569323	0.0465493
Nitab4.5_0007806g0020	Nitab4.5_0007806g0020.1	Galactosylgalactosylxylosylprotein 3-beta-glucuronosyltransferase 1 IPR005027 Glycosyl transferase, family 43	IRX9: Nucleotide-diphospho-sugar transferases superfamily protein	GO:0015018, GO:0016020	.	.	.	.	.	-1.82233	0.472096	0.0466108
Nitab4.5_0007785g0020	Nitab4.5_0007785g0020.1	.	.	.	.	.	.	.	.	1.26616	0.205289	0.0466767
Nitab4.5_0000165g0090	Nitab4.5_0000165g0090.1	Os01g0318400 protein (Fragment)	sequence-specific DNA binding transcription factors	.	.	.	.	Trihelix	TF	-1.14458	0.116739	0.0467037
Nitab4.5_0001941g0070	Nitab4.5_0001941g0070.1	Leucine-rich repeat family protein IPR000626 Ubiquitin	CONTAINS InterPro DOMAIN/s: Leucine-rich repeat, typical subtype (InterPro:IPR003591), Leucine-rich repeat (InterPro:IPR001611), Ubiquitin (InterPro:IPR000626), Ubiquitin supergroup (InterPro:IPR019955); BEST Arabidopsis thaliana protein match is: Leucine-rich repeat (LRR) family protein (TAIR:AT5G07910.1).	GO:0005515	.	.	.	.	.	1.12816	0.0694607	0.0467042
Nitab4.5_0000852g0020	Nitab4.5_0000852g0020.1	Protein-tyrosine kinase 6 IPR002290 Serine_threonine protein kinase	HT1: Protein kinase superfamily protein	GO:0016772, GO:0004713, GO:0006468, GO:0004672, GO:0005524	.	PPC:2.1.4	GmPK6/AtMRK1 Family	.	.	-1.23282	0.133257	0.0467274
Nitab4.5_0009641g0020	Nitab4.5_0009641g0020.1	Histone H1-like protein IPR005818 Histone H1_H5	Homeodomain-like/winged-helix DNA-binding family protein	GO:0003682, GO:0000786, GO:0003677, GO:0005634, GO:0006334	.	.	.	MYB	TF	1.3102	0.229345	0.0467455
Nitab4.5_0002766g0030	Nitab4.5_0002766g0030.1	Slowmo homolog 2 IPR006797 PRELI_MSF1	MSF1-like family protein	.	.	.	.	.	.	1.32176	0.184183	0.0470175
Nitab4.5_0002783g0050	Nitab4.5_0002783g0050.1	Kinase family protein IPR002290 Serine_threonine protein kinase	ATSK11, SK 11: shaggy-related kinase 11	GO:0004674, GO:0006468, GO:0004672, GO:0005524, GO:0016772	.	PPC:4.5.4	GSK3/Shaggy Like Protein Kinase Family	.	.	-1.10325	0.078024	0.0470709
Nitab4.5_0000344g0080	Nitab4.5_0000344g0080.1	Receptor protein kinase-like protein IPR002290 Serine_threonine protein kinase	Protein kinase superfamily protein	GO:0004672, GO:0005524, GO:0006468, GO:0016772, GO:0004713	.	PPC:1.2.1	Receptor Like Cytoplasmic Kinase VIII	.	.	-1.21738	0.134315	0.047113
Nitab4.5_0000177g0080	Nitab4.5_0000177g0080.1	Enoyl-CoA hydratase IPR001753 Crotonase, core	ECHIA, E-COAH-2: enoyl-CoA hydratase/isomerase A	GO:0003824, GO:0008152	.	.	.	.	.	1.09311	0.0650395	0.0471469
Nitab4.5_0000445g0070	Nitab4.5_0000445g0070.1	ATP-dependent RNA helicase IPR011545 DNA_RNA helicase, DEAD_DEAH box type, N-terminal	DEA(D/H)-box RNA helicase family protein	.	.	.	.	.	.	1.17158	0.139576	0.0471674
Nitab4.5_0002168g0020	Nitab4.5_0002168g0020.1	Organ-specific protein S2	.	.	.	.	.	.	.	1.5386	0.379867	0.0472303
Nitab4.5_0006737g0020	Nitab4.5_0006737g0020.1	Immunophilin-like	unknown protein similar to AT3G12345.1	.	.	.	.	.	.	1.45451	0.247221	0.0473054
Nitab4.5_0001864g0060	Nitab4.5_0001864g0060.1	Glutathione transferase IPR004046 Glutathione S-transferase, C-terminal	ATGSTU19, GST8, GSTU19: glutathione S-transferase TAU 19	GO:0005515	.	.	.	.	.	1.21875	0.155888	0.0473698
Nitab4.5_0002315g0030	Nitab4.5_0002315g0030.1	Anthranilate synthase IPR000991 Glutamine amidotransferase class-I, C-terminal	ASB1, TRP4, WEI7: anthranilate synthase beta subunit 1	GO:0008152,	KEGG:00400+4.1.3.27, MetaCyc:PWY-5958, MetaCyc:PWY-6660, MetaCyc:PWY-6661, UniPathway:UPA00035, Reactome:REACT_1698	.	.	.	.	1.12953	0.107564	0.047418
Nitab4.5_0000035g0030	Nitab4.5_0000035g0030.1	Os03g0291800 protein (Fragment) IPR004253 Protein of unknown function DUF231, plant	TBL31: Plant protein of unknown function (DUF828)	.	.	.	.	.	.	-1.48642	0.331055	0.0474341
Nitab4.5_0001051g0120	Nitab4.5_0001051g0120.1	Actin related protein 2_3 complex subunit 2 IPR007188 Arp2_3 complex, 34kDa subunit p34-Arc	arpc2b: actin-related protein C2B	GO:0005856, GO:0030833	.	.	.	.	.	-1.63815	0.376129	0.0474561
Nitab4.5_0000223g0050	Nitab4.5_0000223g0050.1	V-type proton ATPase subunit E IPR002842 ATPase, V1_A1 complex, subunit E	VHA-E3: vacuolar H+-ATPase subunit E isoform 3	GO:0015991, GO:0033178, GO:0046961	.	.	.	.	.	1.14146	0.0793636	0.0474709
Nitab4.5_0000411g0040	Nitab4.5_0000411g0040.1	BZIP transcription factor bZIP108 (Fragment) IPR012458 Protein of unknown function DUF1664	Protein of unknown function (DUF1664)	.	.	.	.	.	.	1.06764	0.0382599	0.0474989
Nitab4.5_0002267g0080	Nitab4.5_0002267g0080.1	Lycopene beta-cyclase 2	LYC: lycopene cyclase	GO:0016117, GO:0016705	.	.	.	.	.	1.1442	0.118704	0.0475827
Nitab4.5_0002055g0160	Nitab4.5_0002055g0160.1	Tetraspanin family protein IPR018499 Tetraspanin	TOM2A: tobamovirus multiplication 2A	GO:0016021	.	.	.	.	.	-1.11408	0.0943848	0.0477815
Nitab4.5_0000109g0320	Nitab4.5_0000109g0320.1	Ribosomal small subunit Rsm22 IPR015324 Ribosomal protein Rsm22, bacterial-type	methyltransferases;copper ion binding	.	.	.	.	.	.	1.20577	0.152222	0.047786
Nitab4.5_0000794g0030	Nitab4.5_0000794g0030.1	Peptidoglycan-binding LysM domain-containing protein IPR018392 Peptidoglycan-binding lysin domain	peptidoglycan-binding LysM domain-containing protein	GO:0016998	.	.	.	.	.	-2.08709	0.651722	0.0477865
Nitab4.5_0000381g0160	Nitab4.5_0000381g0160.1	Receptor like kinase, RLK	Leucine-rich repeat protein kinase family protein	GO:0004672, GO:0005524, GO:0006468, GO:0004674, GO:0016772	.	PPC:1.3.2	Leucine Rich Repeat Receptor VIII	.	.	-1.35415	0.266328	0.0478528
Nitab4.5_0000060g0050	Nitab4.5_0000060g0050.1	REF-like stress related protein 1 IPR008802 Rubber elongation factor	Rubber elongation factor protein (REF)	.	.	.	.	.	.	-1.44715	0.266388	0.047884
Nitab4.5_0000452g0020	Nitab4.5_0000452g0020.1	.	.	.	.	.	.	.	.	-1.74699	0.453624	0.0478875
Nitab4.5_0001735g0170	Nitab4.5_0001735g0170.1	Transmembrane protein 111 IPR008568 Protein of unknown function DUF850, transmembrane eukaryotic	Protein of unknown function DUF106, transmembrane	GO:0016020	.	.	.	.	.	1.15068	0.101163	0.0478929
Nitab4.5_0000202g0170	Nitab4.5_0000202g0170.1	Eukaryotic translation initiation factor 3 subunit A IPR000717 Proteasome component region PCI	EIF3A, ATEIF3A-1, EIF3A-1, ATTIF3A1, TIF3A1: eukaryotic translation initiation factor 3A	GO:0005515, GO:0005852	.	.	.	.	.	1.18916	0.14949	0.0479227
Nitab4.5_0004706g0010	Nitab4.5_0004706g0010.1	Germin-like protein IPR014710 RmlC-like jelly roll fold	GLP10: germin-like protein 10	GO:0045735, GO:0030145	.	.	.	.	.	-1.70657	0.414018	0.0480634
Nitab4.5_0000037g0190	Nitab4.5_0000037g0190.1	Tic22 IPR007378 Tic22-like	Tic22-like family protein	.	.	.	.	.	.	1.23855	0.188174	0.0480918
Nitab4.5_0002055g0140	Nitab4.5_0002055g0140.1	Phosphoacetylglucosamine mutase IPR016657 Phosphoacetylglucosamine mutase	DRT101: phosphoglucosamine mutase-related	GO:0005975, GO:0016868, GO:0004610	KEGG:00520+5.4.2.10, MetaCyc:PWY-6749, KEGG:00520+5.4.2.3, MetaCyc:PWY-5514, MetaCyc:PWY-6906, UniPathway:UPA00113	.	.	.	.	1.18039	0.116303	0.0481904
Nitab4.5_0000304g0020	Nitab4.5_0000304g0020.1	Thioredoxin reductase IPR005982 Thioredoxin reductase	NTRA, ATNTRA, NTR2: NADPH-dependent thioredoxin reductase A	GO:0016491, GO:0055114, GO:0050660, GO:0004791, GO:0005737, GO:0019430	KEGG:00240+1.8.1.9, KEGG:00450+1.8.1.9	.	.	.	.	1.16548	0.132314	0.0482041
Nitab4.5_0001097g0040	Nitab4.5_0001097g0040.1	Telomere binding protein IPR001005 SANT, DNA-binding	TBP1, ATBP-1, ATBP1, ATTBP1, HPPBF-1: telomeric DNA binding protein 1	GO:0003682, GO:0003677	.	.	.	.	.	-1.14269	0.112909	0.0482288
Nitab4.5_0002027g0210	Nitab4.5_0002027g0210.1	50S ribosomal protein L1 IPR005878 Ribosomal protein L1, bacterial-type	Ribosomal protein L1p/L10e family	GO:0003677, GO:0004518, GO:0003723	.	.	.	.	.	1.24708	0.137419	0.0482564
Nitab4.5_0001707g0010	Nitab4.5_0001707g0010.1	YbaK_prolyl-tRNA synthetase-like protein IPR007214 YbaK_aminoacyl-tRNA synthetase associated region	YbaK/aminoacyl-tRNA synthetase-associated domain	GO:0002161	KEGG:00970+6.1.1.15	.	.	.	.	1.11506	0.0909766	0.0483108
Nitab4.5_0000318g0220	Nitab4.5_0000318g0220.1	Decarboxylase family protein IPR002129 Pyridoxal phosphate-dependent decarboxylase	emb1075: Pyridoxal phosphate (PLP)-dependent transferases superfamily protein	GO:0016831, GO:0019752, GO:0030170, GO:0003824	.	.	.	.	.	1.10156	0.0844351	0.0483704
Nitab4.5_0001996g0030	Nitab4.5_0001996g0030.1	BTB_POZ domain-containing protein IPR013089 Kelch related	BTB/POZ domain-containing protein	GO:0005515	.	.	.	TRAF	transcriptional regulator	-1.25944	0.179316	0.0483929
Nitab4.5_0000108g0120	Nitab4.5_0000108g0120.1	UPF0497 membrane protein At3g50810 IPR006702 Uncharacterised protein family UPF0497, trans-membrane plant	Uncharacterised protein family (UPF0497)	.	.	.	.	.	.	-1.18933	0.110025	0.0484685
Nitab4.5_0002685g0030	Nitab4.5_0002685g0030.1	Glycyl-tRNA synthetase beta subunit IPR002311 Glycyl-tRNA synthetase, class IIc, beta subunit, N-terminal	EDD1, EDD: glycine-tRNA ligases	GO:0000166, GO:0004820, GO:0005524, GO:0005737, GO:0006426	KEGG:00970+6.1.1.14	.	.	.	.	1.20376	0.155997	0.0485055
Nitab4.5_0000403g0140	Nitab4.5_0000403g0140.1	Alcohol dehydrogenase zinc-containing IPR002085 Alcohol dehydrogenase superfamily, zinc-containing	Oxidoreductase, zinc-binding dehydrogenase family protein	GO:0016491, GO:0016747, GO:0055114, GO:0008270	.	.	.	.	.	-1.20733	0.141533	0.0485208
Nitab4.5_0001454g0120	Nitab4.5_0001454g0120.1	Aquaporin IPR012269 Aquaporin	NIP6;1, NIP6, NLM7: NOD26-like intrinsic protein 6;1	GO:0005215, GO:0006810, GO:0016020	.	.	.	.	.	-1.27588	0.178401	0.0485837
Nitab4.5_0000208g0100	Nitab4.5_0000208g0100.1	Serine_threonine-protein kinase bud32 (EC 2.7.11.1) IPR002290 Serine_threonine protein kinase	Protein kinase superfamily protein	GO:0004674, GO:0004672, GO:0005524, GO:0006468, GO:0016772, GO:0004713	.	PPC:4.4.1	Unknown Function Kinase	.	.	1.15833	0.12889	0.0486185
Nitab4.5_0000583g0220	Nitab4.5_0000583g0220.1	Chromodomain-helicase-DNA-binding protein 1 IPR000330 SNF2-related	CHR2, ATBRM, BRM, CHA2: transcription regulatory protein SNF2, putative	GO:0003676, GO:0004386, GO:0005524, GO:0003677, GO:0005515	.	.	.	SNF2	transcriptional regulator	-1.04572	0.0355245	0.0486208
Nitab4.5_0002249g0070	Nitab4.5_0002249g0070.1	WPP domain-interacting tail-anchored protein 1	.	.	.	.	.	.	.	1.27804	0.184857	0.0486791
Nitab4.5_0002726g0080	Nitab4.5_0002726g0080.1	THUMP domain-containing protein IPR004114 THUMP	THUMP domain-containing protein	GO:0003723	.	.	.	.	.	1.12647	0.106089	0.0486848
Nitab4.5_0000270g0130	Nitab4.5_0000270g0130.1	Phosphatidyl synthase IPR006353 HAD-superfamily hydrolase, subfamily IIA, CECR5	hydrolase family protein / HAD-superfamily protein	.	.	.	.	.	.	1.13636	0.100412	0.0486889
Nitab4.5_0001215g0200	Nitab4.5_0001215g0200.1	Vacuolar sorting receptor IPR003137 Protease-associated PA	VSR1, BP-80, ATELP, BP80, BP80B, ATELP1, ATVSR1, GFS1, VSR1;1, BP80-1;1: vacuolar sorting receptor homolog 1	GO:0005509	.	.	.	.	.	1.09696	0.0748664	0.0487316
Nitab4.5_0001558g0050	Nitab4.5_0001558g0050.1	Serine hydroxymethyltransferase IPR001085 Serine hydroxymethyltransferase	SHM2: serine hydroxymethyltransferase 2	GO:0004372, GO:0006544, GO:0006563, GO:0003824, GO:0030170	KEGG:00260+2.1.2.1, KEGG:00460+2.1.2.1, KEGG:00630+2.1.2.1, KEGG:00670+2.1.2.1, KEGG:00680+2.1.2.1, MetaCyc:PWY-1622, MetaCyc:PWY-181, MetaCyc:PWY-2161, MetaCyc:PWY-2201, MetaCyc:PWY-3661, MetaCyc:PWY-3841, MetaCyc:PWY-5497, UniPathway:UPA00193, UniPathway:UPA00288	.	.	.	.	-1.10012	0.0791247	0.0487342
Nitab4.5_0000567g0070	Nitab4.5_0000567g0070.1	Serine carboxypeptidase IPR001563 Peptidase S10, serine carboxypeptidase	scpl48: serine carboxypeptidase-like 48	GO:0004185, GO:0006508	.	.	.	.	.	-1.19138	0.121043	0.0487466
Nitab4.5_0000249g0160	Nitab4.5_0000249g0160.1	Aspartate aminotransferase IPR000796 Aspartate_other aminotransferase	ASP1: aspartate aminotransferase 1	GO:0006520, GO:0008483, GO:0009058, GO:0030170, GO:0003824	KEGG:00250+2.6.1.1, KEGG:00270+2.6.1.1, KEGG:00330+2.6.1.1, KEGG:00350+2.6.1.1, KEGG:00360+2.6.1.1, KEGG:00400+2.6.1.1, KEGG:00401+2.6.1.1, KEGG:00710+2.6.1.1, KEGG:00950+2.6.1.1, KEGG:00960+2.6.1.1, MetaCyc:PWY-5913, MetaCyc:PWY-6318, MetaCyc:PWY-6638, MetaCyc:PWY-6642, MetaCyc:PWY-6643, MetaCyc:PWY-7115, MetaCyc:PWY-7117, Reactome:REACT_13	.	.	.	.	1.33234	0.251254	0.0488262
Nitab4.5_0000976g0040	Nitab4.5_0000976g0040.1	Ethylene responsive transcription factor 2a IPR001471 Pathogenesis-related transcriptional factor and ERF, DNA-binding	Rap2.6L: related to AP2 6l	GO:0003700, GO:0006355, GO:0003677	.	.	.	AP2-EREBP	TF	1.43031	0.309008	0.0488442
Nitab4.5_0002684g0010	Nitab4.5_0002684g0010.1	Ycf20-like protein IPR007572 Protein of unknown function DUF565	NPQ6: Protein of unknown function (DUF565)	.	.	.	.	.	.	1.17214	0.141518	0.0488583
Nitab4.5_0000199g0040	Nitab4.5_0000199g0040.1	Genomic DNA chromosome 5 TAC clone K1F13	.	.	.	.	.	.	.	1.21685	0.166028	0.0488603
Nitab4.5_0000073g0480	Nitab4.5_0000073g0480.1	Glucan endo-1 3-beta-glucosidase 1 IPR012946 X8	O-Glycosyl hydrolases family 17 protein	.	.	.	.	.	.	1.15995	0.131911	0.0488638
Nitab4.5_0000014g0270	Nitab4.5_0000014g0270.1	Appr-1-p processing domain protein IPR002589 Appr-1-p processing	appr-1-p processing enzyme family protein	.	.	.	.	.	.	-1.11939	0.0955664	0.0488745
Nitab4.5_0000420g0010	Nitab4.5_0000420g0010.1	9-cis-epoxycarotenoid dioxygenase 5 IPR004294 Carotenoid oxygenase	NCED5, ATNCED5: nine-cis-epoxycarotenoid dioxygenase 5	.	.	.	.	.	.	-1.22389	0.15745	0.0488752
Nitab4.5_0001360g0110	Nitab4.5_0001360g0110.1	Zinc finger CCCH domain-containing protein 43 IPR000571 Zinc finger, CCCH-type	Zinc finger C-x8-C-x5-C-x3-H type family protein	GO:0046872	.	.	.	C3H	TF	-1.06885	0.0588878	0.0488836
Nitab4.5_0003161g0010	Nitab4.5_0003161g0010.1	Unknown Protein	unknown protein similar to AT5G15880.1	.	.	.	.	.	.	1.11969	0.101096	0.0491479
Nitab4.5_0000318g0140	Nitab4.5_0000318g0140.1	HMP-PP phosphatase IPR013200 HAD superfamily hydrolase-like, type 3	haloacid dehalogenase-like hydrolase family protein	GO:0004222, GO:0006364, GO:0003824, GO:0008152, GO:0016787, GO:0006812, GO:0016021, GO:0019829	Reactome:REACT_17015	.	.	.	.	1.21348	0.172494	0.0493013
Nitab4.5_0000045g0010	Nitab4.5_0000045g0010.1	Os02g0515000 protein (Fragment)	unknown protein similar to AT5G48830.1	.	.	.	.	.	.	1.0865	0.0625618	0.0493201
Nitab4.5_0000263g0130	Nitab4.5_0000263g0130.1	Speckle-type poz protein IPR013089 Kelch related	BTB/POZ domain-containing protein	GO:0005515	.	.	.	TRAF	transcriptional regulator	-1.9082	0.5767	0.0493346
Nitab4.5_0000835g0090	Nitab4.5_0000835g0090.1	Unknown Protein IPR010666 Zinc finger, GRF-type	.	GO:0008270	.	.	.	.	.	-3.17246	0.690725	0.0494037
Nitab4.5_0003578g0010	Nitab4.5_0003578g0010.1	NHL1 (Fragment) IPR010847 Harpin-induced 1	NHL1: NDR1/HIN1-like 1	.	.	.	.	.	.	-1.2243	0.141783	0.0495513
Nitab4.5_0000675g0050	Nitab4.5_0000675g0050.1	F-box family protein IPR001810 Cyclin-like F-box	F-box family protein	GO:0005515	.	.	.	.	.	-1.22831	0.177636	0.0495664
Nitab4.5_0000287g0380	Nitab4.5_0000287g0380.1	Glycogenin-like protein IPR002495 Glycosyl transferase, family 8	PGSIP3, GUX2: plant glycogenin-like starch initiation protein 3	.	.	.	.	.	.	-1.65679	0.422457	0.0496316
Nitab4.5_0000024g0070	Nitab4.5_0000024g0070.1	.	unknown protein; LOCATED IN: endomembrane system; BEST Arabidopsis thaliana protein match is: unknown protein (TAIR:AT5G10310.1).	.	.	.	.	.	.	1.25788	0.203924	0.0496513
Nitab4.5_0005169g0050	Nitab4.5_0005169g0050.1	Nucleic acid binding protein IPR004087 K Homology	RNA-binding KH domain-containing protein	GO:0003723	.	.	.	.	.	-1.35237	0.253107	0.0496845
Nitab4.5_0000634g0190	Nitab4.5_0000634g0190.1	.	.	.	.	.	.	.	.	-1.32712	0.230428	0.0496998
Nitab4.5_0000976g0140	Nitab4.5_0000976g0140.1	Pentatricopeptide repeat-containing protein IPR002885 Pentatricopeptide repeat	Pentatricopeptide repeat (PPR) superfamily protein	GO:0005515	.	.	.	.	.	1.20462	0.155447	0.0497871
Nitab4.5_0001026g0030	Nitab4.5_0001026g0030.1	Ulp1 protease family protein	Cysteine proteinases superfamily protein	.	.	.	.	.	.	-1.2654	0.211717	0.0499099
Nitab4.5_0005126g0020	Nitab4.5_0005126g0020.1	5_apos-3_apos exoribonuclease 2 IPR017151 5-3 exoribonuclease 2	AIN1, EIN5, XRN4, ATXRN4: exoribonuclease 4	GO:0003676, GO:0004527, GO:0005622	.	.	.	.	.	1.30758	0.241	0.0499221
Nitab4.5_0000963g0100	Nitab4.5_0000963g0100.1	Ubiquinol-cytochrome C reductase IPR008027 Ubiquinol-cytochrome C reductase, UQCRX_QCR9-like	ubiquinol-cytochrome C reductase UQCRX/QCR9-like family protein	GO:0005740, GO:0005750, GO:0006122	.	.	.	.	.	1.10182	0.0836967	0.049967
Nitab4.5_0001076g0040	Nitab4.5_0001076g0040.1	Os03g0169000 protein (Fragment) IPR004348 Protein of unknown function DUF246, plant	O-fucosyltransferase family protein	.	KEGG:00514+2.4.1.221, UniPathway:UPA00378	.	.	.	.	1.13489	0.074166	0.0499695
Nitab4.5_0000650g0250	Nitab4.5_0000650g0250.1	Genomic DNA chromosome 5 P1 clone MUP24	unknown protein similar to AT2G28410.1	.	.	.	.	.	.	-1.36203	0.277651	0.0499959

## Sheet: DEGs
Feature_GID	Feature_TID	tomato_desc	TAIR10_desc	GO	pathways	pK_family	pK_desc	TF_family	TF	fc	fc (standard deviation)	p-value
ZePrx	ZePrx	.	.	.	.	.	.	.	.	3388.99	0.522197	0.000531925
Hyg_resistance_pGREEN179	Hyg_resistance_pGREEN179	.	.	.	.	.	.	.	.	-4.88384	0.436348	0.00488748
Nitab4.5_0000496g0150	Nitab4.5_0000496g0150.1	Aspartic proteinase nepenthesin I IPR001461 Peptidase A1	Eukaryotic aspartyl protease family protein	GO:0004190, GO:0006508	.	.	.	.	.	-2.19401	0.384936	0.0069803
Nitab4.5_0000023g0480	Nitab4.5_0000023g0480.1	Kunitz trypsin inhibitor 4 (Fragment) IPR002160 Proteinase inhibitor I3, Kunitz legume	.	GO:0004866	.	.	.	.	.	2.41754	0.398127	0.00922063
Nitab4.5_0002003g0010	Nitab4.5_0002003g0010.1	Expressed protein (Fragment) IPR006514 Protein of unknown function DUF579, plant	Protein of unknown function (DUF579)	.	.	.	.	.	.	-2.17236	0.45984	0.0135824
Nitab4.5_0000582g0180	Nitab4.5_0000582g0180.1	Phenylalanine ammonia-lyase IPR005922 Phenylalanine ammonia-lyase	PAL4: phenylalanine ammonia-lyase 4	GO:0009058, GO:0016841, GO:0005737, GO:0006559, GO:0003824,	KEGG:00360+4.3.1.24, KEGG:00940+4.3.1.24, MetaCyc:PWY-1121, MetaCyc:PWY-5883, MetaCyc:PWY-6444, MetaCyc:PWY-6457, UniPathway:UPA00713	.	.	.	.	-2.1243	0.448862	0.0173807
Nitab4.5_0002229g0130	Nitab4.5_0002229g0130.1	Glycosyltransferase IPR002495 Glycosyl transferase, family 8	GAUT12, LGT6, IRX8: galacturonosyltransferase 12	GO:0016757	.	.	.	.	.	-2.06747	0.429431	0.0184867
Nitab4.5_0002389g0020	Nitab4.5_0002389g0020.1	Cellulose synthase IPR005150 Cellulose synthase	CESA4, IRX5, NWS2: cellulose synthase A4	GO:0016020, GO:0016760, GO:0030244,	KEGG:00500+2.4.1.12, MetaCyc:PWY-1001, UniPathway:UPA00695	.	.	.	.	-2.03804	0.481117	0.0214959
Nitab4.5_0002611g0020	Nitab4.5_0002611g0020.1	Cellulose synthase 3 IPR005150 Cellulose synthase	IRX3, CESA7, ATCESA7, MUR10: Cellulose synthase family protein	GO:0016020, GO:0016760, GO:0030244, GO:0005515, GO:0008270,	KEGG:00500+2.4.1.12, MetaCyc:PWY-1001, UniPathway:UPA00695	.	.	.	.	-2.09892	0.485972	0.0216488
Nitab4.5_0000604g0080	Nitab4.5_0000604g0080.1	Expressed protein (Fragment) IPR006514 Protein of unknown function DUF579, plant	Protein of unknown function (DUF579)	.	.	.	.	.	.	-2.01903	0.471014	0.0225192
Nitab4.5_0000130g0150	Nitab4.5_0000130g0150.1	Tyrosine phosphatase family protein IPR020428 Protein-tyrosine phosphatase, dual specificity phosphatase, eukaryotic	Phosphotyrosine protein phosphatases superfamily protein	GO:0004725, GO:0016311, GO:0016791	.	.	.	.	.	2.40193	0.498309	0.0233826
Nitab4.5_0000669g0220	Nitab4.5_0000669g0220.1	Galactosylgalactosylxylosylprotein 3-beta-glucuronosyltransferase 1 IPR005027 Glycosyl transferase, family 43	IRX9: Nucleotide-diphospho-sugar transferases superfamily protein	GO:0015018, GO:0016020	.	.	.	.	.	-2.18099	0.547178	0.0260828
Nitab4.5_0001105g0220	Nitab4.5_0001105g0220.1	Unknown Protein	unknown protein similar to AT3G19550.1	.	.	.	.	.	.	2.18817	0.538124	0.0261625
Nitab4.5_0006658g0010	Nitab4.5_0006658g0010.1	Myb-related transcription factor IPR015495 Myb transcription factor	MYB15, ATY19, ATMYB15: myb domain protein 15	GO:0003682, GO:0003677	.	.	.	MYB	TF	2.12717	0.511501	0.0272699
Nitab4.5_0000278g0210	Nitab4.5_0000278g0210.1	Laccase 1a IPR017761 Laccase	IRX12, LAC4, ATLMCO4, LMCO4: Laccase/Diphenol oxidase family protein	GO:0005507, GO:0016491, GO:0055114, GO:0046274, GO:0048046, GO:0052716	.	.	.	.	.	-2.82046	0.777107	0.0293847
Nitab4.5_0000101g0040	Nitab4.5_0000101g0040.1	Fasciclin-like arabinogalactan protein 7 IPR000782 FAS1 domain	FLA11, ATFLA11: FASCICLIN-like arabinogalactan-protein 11	.	.	.	.	.	.	-2.13293	0.570862	0.0332293
Nitab4.5_0007693g0030	Nitab4.5_0007693g0030.1	Expressed protein (Fragment) IPR006514 Protein of unknown function DUF579, plant	Protein of unknown function (DUF579)	.	.	.	.	.	.	-2.13203	0.588412	0.0336986
Nitab4.5_0000977g0040	Nitab4.5_0000977g0040.1	Sulfate adenylyltransferase IPR002650 ATP-sulfurylase	APS1: ATP sulfurylase 1	GO:0000103, GO:0004781,	KEGG:00230+2.7.7.4, KEGG:00450+2.7.7.4, KEGG:00920+2.7.7.4, MetaCyc:PWY-5278, MetaCyc:PWY-5340, MetaCyc:PWY-6683, MetaCyc:PWY-6932, Reactome:REACT_13433, UniPathway:UPA00140	.	.	.	.	-2.41414	0.700093	0.0346621
Nitab4.5_0000939g0030	Nitab4.5_0000939g0030.1	COBRA-like protein IPR017391 COBRA-like	COBL4, IRX6: COBRA-like extracellular glycosyl-phosphatidyl inositol-anchored protein family	GO:0010215, GO:0016049, GO:0031225	.	.	.	.	.	-2.19818	0.644849	0.0389441
Nitab4.5_0000617g0190	Nitab4.5_0000617g0190.1	Methyl jasmonate esterase IPR000073 Alpha_beta hydrolase fold-1	ATMES1, MES1: methyl esterase 1	.	.	.	.	.	.	-2.06872	0.572226	0.0408769
Nitab4.5_0001783g0090	Nitab4.5_0001783g0090.1	Germin-like protein 5 IPR014710 RmlC-like jelly roll fold	RmlC-like cupins superfamily protein	GO:0045735, GO:0030145	.	.	.	.	.	-2.44645	0.749077	0.0432104
Nitab4.5_0003077g0050	Nitab4.5_0003077g0050.1	Calmodulin binding protein IPR000048 IQ calmodulin-binding region	IQD10: IQ-domain 10	GO:0005515	.	.	.	.	.	-2.2439	0.66378	0.0464725
Nitab4.5_0000794g0030	Nitab4.5_0000794g0030.1	Peptidoglycan-binding LysM domain-containing protein IPR018392 Peptidoglycan-binding lysin domain	peptidoglycan-binding LysM domain-containing protein	GO:0016998	.	.	.	.	.	-2.08709	0.651722	0.0477865
Nitab4.5_0000835g0090	Nitab4.5_0000835g0090.1	Unknown Protein IPR010666 Zinc finger, GRF-type	.	GO:0008270	.	.	.	.	.	-3.17246	0.690725	0.0494037
